# Supplementary material for: D609 protects retinal pigmented epithelium as a potential therapy for age-related macular degeneration
Source: Signal Transduct Target Ther. 2020 Mar 4;5:20. doi: 10.1038/s41392-020-0122-1 (PMC7054264; doi:10.1038/s41392-020-0122-1)
Supplement: Supplementary file 1 — Data S1 [file 41392_2020_122_MOESM1_ESM.xls]

## Sheet: 1234tpm
	ID	ctr-1	ctr-2	d609-1	d609-2	SI	SI	SI+D609	SI+D609
ENSG00000108846	ABCC3	2.51	0.17	6.42	2.72	2.28	3.47	3.96	3.47
ENSG00000177822	AC108142.1	0.55	1.09	2.06	1.27	0.04	1.45	1.57	1.56
ENSG00000087085	ACHE	0.4	0.49	1.12	1.94	0.41	1.57	0.9	1.37
ENSG00000163017	ACTG2	0.77	0.46	2.58	1.58	0.29	0.66	0.48	1.83
ENSG00000163638	ADAMTS9	11.55	10.52	19.72	28.75	17.56	16.69	10.68	9.45
ENSG00000128165	ADM2	0.39	0.18	4.57	0.51	0.84	0.29	2.53	0.81
ENSG00000171873	ADRA1D	0.3	0.35	1.85	1.72	0.38	0.74	0.42	1.27
ENSG00000043591	ADRB1	0.52	0.63	2.12	0.62	1.91	1.27	2.13	1.49
ENSG00000138678	AGPAT9	1.3	1.83	7.69	2.65	9.22	4.3	13.68	8
ENSG00000196581	AJAP1	1.34	4.74	3.63	8.42	2.55	6.97	1.21	3.95
ENSG00000213062	AL021068.1	1.01	0.66	0.26	0.35	0.35	0.37	0.34	0.46
ENSG00000128918	ALDH1A2	0.12	1.72	2.08	0.77	0.06	0.55	0.28	0.73
ENSG00000139211	AMIGO2	12.15	5.43	79.76	21.14	33.46	21.23	57.06	23.54
ENSG00000167772	ANGPTL4	1.19	0.33	121.36	43.39	15.95	1.95	29.91	4.67
ENSG00000231611	AP006216.11	0	0.2	0.63	0.43	0.26	0	0.21	0
ENSG00000107282	APBA1	0.72	0.52	3.92	1.09	1.8	1.01	3.63	1.22
ENSG00000198768	APCDD1L	12.43	3.95	25.52	11.81	17.5	10.73	22.45	14.91
ENSG00000165272	AQP3	1.45	0.58	2.79	1.15	0.96	0.68	0.6	0.77
ENSG00000047648	ARHGAP6	0.32	0.17	1.64	0.27	0.62	0.47	1.15	0.62
ENSG00000163947	ARHGEF3	28.33	99.86	11.38	45.25	14.69	33.42	14.04	32.81
ENSG00000228218	ATF4P3	0.36	0.25	0.53	1.25	0.97	0.79	1.21	0.78
ENSG00000206190	ATP10A	1.22	1.34	2.35	3.11	2.49	2.83	1.53	2.01
ENSG00000181004	BBS12	3.96	4.03	1.36	2.36	2.57	2.52	3.32	2.42
ENSG00000104081	BMF	7.9	10.51	3.39	5.05	3.3	3.18	3.52	3.98
ENSG00000205710	C17orf107	1.31	1.21	2.37	2.97	0.48	1.23	0.66	0.78
ENSG00000162817	C1orf115	1.22	1.1	4.49	1.94	1.02	1.3	1.73	2.05
ENSG00000177459	C8orf47	24.68	67.82	10.27	31.9	15.57	44.85	13.76	41.32
ENSG00000166762	CATSPER2	0.42	0.74	0.12	3.34	0.41	4.52	0.49	0.37
ENSG00000115009	CCL20	6.7	6.02	10.44	19.41	0.45	4.07	0	4.53
ENSG00000135218	CD36	0.28	1.55	2.33	1.5	0.96	0.31	0.56	0.59
ENSG00000147883	CDKN2B	12.83	22.71	7.76	8.88	6.94	18	7.33	10.65
ENSG00000001626	CFTR	0.27	0.37	0.25	0.09	0.04	1.7	0.02	0.15
ENSG00000128965	CHAC1	2.12	2.25	28.32	3.8	15.78	3.57	24	3.6
ENSG00000110090	CPT1A	7.48	7.23	17.57	14.19	10.05	10.35	13.05	13.94
ENSG00000178662	CSRNP3	1.07	1.79	1.01	0.72	0.09	1.32	0.38	0.55
ENSG00000268205	CTC-444N24.11	1.64	1.46	5.2	2.5	1.92	3.49	1.91	2.1
ENSG00000247121	CTD-2260A17.2	1.65	1.27	0.68	0.61	0.76	0.56	1.01	0.69
ENSG00000163735	CXCL5	1.67	0.29	3.8	0.68	1.41	0.39	1.14	0.21
ENSG00000146233	CYP39A1	0.93	0.93	0.33	0.7	0.31	0.89	0.79	0.96
ENSG00000105516	DBP	7.06	9.12	2.31	3.9	5.09	5.7	2.95	5.01
ENSG00000162496	DHRS3	36.48	115.87	16.34	38.27	31.89	83.11	13.56	17.66
ENSG00000135905	DOCK10	3.7	2.65	6.41	4.91	3.7	4.89	3	4.69
ENSG00000101134	DOK5	6.58	5.23	13.4	11.59	10.75	13.11	10.99	12.66
ENSG00000157851	DPYSL5	0.59	0.77	2.06	1.29	1.21	1.41	0.96	1.31
ENSG00000120875	DUSP4	16.57	13.12	40.75	22.91	58.05	42.91	50.3	42.93
ENSG00000138166	DUSP5	13.65	4.87	36.79	10.18	46.94	29.46	31.88	18.18
ENSG00000130829	DUSP9	0.46	0.62	1.2	0.97	0.92	0.49	0.88	0.64
ENSG00000136160	EDNRB	0.16	0.26	0.67	1.06	2.09	0.79	1.57	1.44
ENSG00000169242	EFNA1	7.26	4.55	2.27	2.37	3.56	2.09	1.62	3.24
ENSG00000163435	ELF3	3.84	5.19	0.29	0.76	1.12	0.8	0.14	0.83
ENSG00000044524	EPHA3	0.22	0.56	0.14	0.29	0	0.26	0.1	0.27
ENSG00000175832	ETV4	5.9	3.34	11.87	8.51	18.95	11.72	18.3	13.17
ENSG00000244405	ETV5	8	9.39	13.15	16.05	30.3	24.2	30.78	29.86
ENSG00000166979	EVA1C	1.4	1.07	0.7	4.93	0.94	1.75	1.54	2.95
ENSG00000170323	FABP4	3.17	2.64	6.8	3.86	2.02	1.06	4.26	1.41
ENSG00000178882	FAM101A	9.2	6.71	18.58	17.27	3.49	6.88	3.39	6.61
ENSG00000148541	FAM13C	7.2	5.4	4.54	1.56	4.77	1.16	6.05	2.28
ENSG00000135063	FAM189A2	0.58	1.26	4.69	2.68	1.13	2	1.4	2.3
ENSG00000188916	FAM196A	0.17	0.3	0.65	0.46	0.1	0.25	0.28	0.47
ENSG00000204767	FAM196B	14.25	10.86	26.48	20.8	22.54	24.81	30.88	23.08
ENSG00000162981	FAM84A	0.73	1.74	0.74	1.02	0.38	0.75	0.7	1.09
ENSG00000182118	FAM89A	3.26	3.1	6.43	6.41	8.53	9.17	7.89	7.59
ENSG00000170271	FAXDC2	3.72	4.3	1.55	1.58	2.15	1.92	1.25	1.75
ENSG00000113578	FGF1	10.59	4.03	14.07	4.58	6.95	3.29	11.02	3.39
ENSG00000140285	FGF7	0.35	2.16	0.64	1.02	0.54	3.38	0.42	1.4
ENSG00000118407	FILIP1	2.76	3.69	1.21	1.58	1.35	1.14	1.3	0.93
ENSG00000184922	FMNL1	3.01	1.78	4.63	4.76	2.36	2.25	3.01	3.12
ENSG00000176692	FOXC2	8.77	4.17	17.03	7.74	8.94	6.94	6.5	7.64
ENSG00000237264	FTH1P11	12.78	10.49	19.81	10.52	16.55	22.28	19.67	25
ENSG00000136928	GABBR2	0.32	0.17	0.72	0.56	0.47	0.28	0.5	0.2
ENSG00000162654	GBP4	0.14	1.07	0.02	0.41	0.07	0.94	0.01	0.37
ENSG00000023909	GCLM	21.59	16.64	55.91	24.53	114.19	75.49	126.2	77.93
ENSG00000176928	GCNT4	0.23	0.45	0.56	1.15	0.64	1.38	0.56	0.88
ENSG00000130513	GDF15	22.66	30.18	71.02	51.27	223.54	181.28	112.62	74.08
ENSG00000121743	GJA3	0.25	0.07	1.11	0.33	0.41	0.29	0.62	0.32
ENSG00000186469	GNG2	3.88	1.23	1.55	1.47	1.64	1.21	3.16	1.8
ENSG00000182771	GRID1	0.28	0.07	0.8	0.28	0.05	0.42	0.07	0.3
ENSG00000103044	HAS3	0.61	0.46	1.08	1.62	0.81	0.7	1.33	0.68
ENSG00000206337	HCP5	2.12	4.82	0.39	3.02	1.11	3.95	1.47	2.54
ENSG00000100292	HMOX1	74.49	17.27	1232.11	110.82	1659.46	518.38	2885.61	961.96
ENSG00000203857	HSD3B1	0.31	4.77	0.25	4.15	0.94	1.7	0.19	2.71
ENSG00000163395	IGFN1	0.82	0.15	0.42	0.02	0.7	0.05	0.33	0.11
ENSG00000095752	IL11	12.45	3.18	28.66	10.82	58.71	27.83	29.61	11.93
ENSG00000168811	IL12A	4.17	6.22	10.53	7.04	3.52	13.43	10.79	13.93
ENSG00000123496	IL13RA2	4.46	0.39	10.36	3.16	10.62	4.21	14.84	5.39
ENSG00000134470	IL15RA	2.4	0.7	3.71	4.31	3.97	1.5	2.88	1.99
ENSG00000115008	IL1A	1.15	1.84	2.46	4.84	1.04	3.46	1.32	2.31
ENSG00000125538	IL1B	2.88	3.37	11.05	13.39	3.28	5.17	1.1	2.74
ENSG00000104998	IL27RA	2.19	1.36	5.52	3.09	2.97	2.15	4.18	2.74
ENSG00000104951	IL4I1	0.72	0.37	1.13	1.32	0.37	0.06	0.26	0
ENSG00000122641	INHBA	5.11	1.34	10.38	3.4	4.16	0.88	5.17	1.77
ENSG00000164171	ITGA2	5.32	2.91	10.08	8.29	11.89	4.75	16.44	3.17
ENSG00000259207	ITGB3	5.63	11.56	11.06	24.1	7.59	13.88	9.34	11.26
ENSG00000176049	JAKMIP2	4.12	2.99	0.73	0.82	1.04	1	1.42	2.11
ENSG00000151079	KCNA6	0.88	0.59	1.75	2.03	1.51	1.92	1.51	1.58
ENSG00000168135	KCNJ4	0.64	2.48	1.39	4.22	0.75	3.13	1.14	2.01
ENSG00000117013	KCNQ4	0.82	0.51	2.2	1.48	1.2	0.78	1.44	0.98
ENSG00000157404	KIT	3.94	12.16	1.04	4.45	0.83	5.52	0.51	5.33
ENSG00000117009	KMO	2.44	7.01	0.55	2.89	1.91	3.03	0.75	4.19
ENSG00000128422	KRT17	5.68	5.91	5.96	16.23	3.9	4.69	4.96	6.82
ENSG00000138795	LEF1	0.75	1.43	2.68	1.08	1.05	1.19	0.78	1.16
ENSG00000163431	LMOD1	3.14	2	1.15	1.33	0.7	0.67	0.94	1.1
ENSG00000175556	LONRF3	0.31	0.37	0.54	0.98	2.13	1.8	0.65	1.22
ENSG00000121207	LRAT	0.54	1.58	0.27	1.36	0.29	0.84	0.46	0.47
ENSG00000081479	LRP2	0.01	0.29	0	0.27	0	1.33	0.04	0.23
ENSG00000069535	MAOB	1.12	1.71	4.7	2.6	0.29	1.68	0.64	1.82
ENSG00000171444	MCC	6.65	7.5	3.52	4.09	4.47	5.05	4.25	4.78
ENSG00000226380	MIR29A	1.04	0.11	3.42	1.62	1.29	0.38	4.3	0.78
ENSG00000156968	MPV17L	2.06	1.22	2.37	2.69	0.62	0.39	2.71	1.41
ENSG00000205362	MT1A	0.55	0.52	314.2	161.83	1.36	2.08	2.68	5.72
ENSG00000169715	MT1E	89.5	39.71	3290.66	1882.47	91.86	64.6	359.09	298.91
ENSG00000198417	MT1F	3.52	6.75	238.35	249.32	6.72	14.06	26.36	35.01
ENSG00000125144	MT1G	3.59	11.19	6475.41	4607.22	6.33	23.3	197.23	501.02
ENSG00000205358	MT1H	0.54	0	506.07	298.73	0.67	1.37	9.57	11.51
ENSG00000260549	MT1L	5.43	1.41	206.45	104.93	6.1	1.87	19.26	7.96
ENSG00000205364	MT1M	1.02	0.94	265.77	176.15	0.91	2.23	5.73	8.23
ENSG00000187193	MT1X	52.93	57.66	6582.41	4488.13	61.52	82.91	444.37	618.63
ENSG00000233929	MT1XP1	0	0	33.85	25.39	0	0	0	0
ENSG00000125148	MT2A	429.6	108.52	5244.4	3037.73	559.18	170.97	1054.87	701.11
ENSG00000162840	MT2P1	0	0	342.26	114.4	0	0	26.19	0
ENSG00000166342	NETO1	2.76	4.12	13.59	16.52	16.03	12.69	9.28	19.94
ENSG00000130751	NPAS1	12.54	14	29.65	29.87	11.88	25.99	12.07	23.39
ENSG00000135838	NPL	2.13	1.09	2.41	4.83	1.08	1.11	2.76	1.9
ENSG00000091129	NRCAM	0.53	0.31	1.29	1.89	0.69	1.85	1.29	2.2
ENSG00000167332	OR51E2	0.77	2.09	0.25	0.67	0.1	0.67	0.41	0.62
ENSG00000143867	OSR1	7.86	4.22	19.77	9.03	16.28	10.22	8.71	9.98
ENSG00000099260	PALMD	21.35	19.93	10.22	8.4	6.89	5.97	5.04	8
ENSG00000189184	PCDH18	3.21	4.25	0.6	1.48	0.78	1.61	0.82	1.23
ENSG00000179715	PCED1B	1.15	0.3	2.98	0.9	1.11	1.15	1.97	2.02
ENSG00000067840	PDZD4	0.42	1.3	2.06	0.88	1.48	0.93	1.23	0.68
ENSG00000139289	PHLDA1	18.7	8.36	52.07	20.05	58.59	34.99	47.54	20.65
ENSG00000168490	PHYHIP	2.14	2.75	0.62	1.21	0.9	2.42	0.94	1.26
ENSG00000107242	PIP5K1B	6.56	14.15	3.31	7.22	5.5	15.45	3.24	15.25
ENSG00000147872	PLIN2	160.7	126.79	853.31	478.19	451.76	184.17	540.03	245.86
ENSG00000167676	PLIN4	0.13	0.06	0.55	0.27	0.06	0.15	0.19	0.19
ENSG00000028277	POU2F2	2.62	1.61	6.15	1.86	4.28	1.57	4.07	1.95
ENSG00000155846	PPARGC1B	0.93	0.62	2.22	1.55	1.06	1.31	0.95	1.23
ENSG00000198729	PPP1R14C	0.27	0.94	0.61	1.79	0.67	0.9	0.36	0.94
ENSG00000074211	PPP2R2C	1.09	0.47	1.65	1.29	1.57	1.45	1.26	2.44
ENSG00000163637	PRICKLE2	5.93	9.26	3.12	6.03	3.28	3.53	3.57	2.54
ENSG00000163661	PTX3	43.91	33.98	97.9	133.98	94.29	179.8	95.98	167.25
ENSG00000108352	RAPGEFL1	8.31	17.65	25.36	23.88	8.73	14.5	11.28	16.05
ENSG00000198774	RASSF9	1.05	2.27	0.33	0.72	1.19	1.89	1.18	1.75
ENSG00000159200	RCAN1	60.09	54.31	115.87	112.2	44.28	47.97	57.77	51.35
ENSG00000143333	RGS16	0.17	0.15	0.58	0.75	0.55	0.66	0.5	0.5
ENSG00000117016	RIMS3	1.48	1.38	3.24	2.4	1.22	1.18	3.01	2.03
ENSG00000101695	RNF125	0.6	0.38	1.41	0.93	0.6	1	0.37	1.1
ENSG00000253417	RP11-109J4.1	0.84	0.8	0.5	0.26	0.72	1.28	0.69	1.27
ENSG00000228801	RP11-110G21.1	4.82	2.76	1.19	1	0.75	1.79	2.75	1.52
ENSG00000268573	RP11-158H5.7	0.62	0.6	0.28	0.09	0.35	0.17	0.41	0.2
ENSG00000233817	RP11-168K11.3	0.15	0.21	0	0.08	0.06	0.1	0.05	0.12
ENSG00000229582	RP11-423C15.3	0.66	0.2	0.11	0.11	0.04	0.23	0.14	0.07
ENSG00000251188	RP11-478C6.6	1.52	3.31	0.37	4.25	1.22	1.27	0	2.4
ENSG00000265579	RP11-713C5.1	0.66	0.64	2.25	2.21	1.39	1.47	0.81	1.61
ENSG00000268575	RP1-283E3.8	1.42	1.32	0.65	0.73	1.04	0.97	1.61	1.4
ENSG00000230084	RP4-613B23.1	3.59	0.98	2.69	2.11	2.71	1.39	0.34	2.73
ENSG00000241749	RPSAP52	1.29	0.75	2.56	1.37	3.38	2.38	3.57	2
ENSG00000170989	S1PR1	7.7	11.24	4.33	3.06	13.31	10.88	7.59	6.33
ENSG00000228451	SDAD1P1	0.54	1.1	0.25	0.51	0.14	0.55	0.73	0.37
ENSG00000149212	SESN3	10.38	15.9	4.66	6.54	10.34	12.13	9.36	10.49
ENSG00000175793	SFN	0.82	1.38	3.27	2.42	3.47	2.47	3	4.03
ENSG00000106688	SLC1A1	0.6	0.83	1.23	2.33	0.63	1.52	0.63	1.12
ENSG00000146411	SLC2A12	1.67	2.83	0.49	0.74	1.68	1.41	1.94	1.14
ENSG00000170385	SLC30A1	20.65	16.55	53.77	31.99	46.99	43.98	45.08	29.34
ENSG00000158014	SLC30A2	0.28	0.92	12.01	8.72	0.11	1.5	0.88	0.63
ENSG00000196950	SLC39A10	22.54	24.5	10.24	15.08	17.45	17.63	16.5	16.54
ENSG00000138449	SLC40A1	4.76	8.03	2.84	2.56	3.33	4.23	5.17	9.56
ENSG00000151012	SLC7A11	55.97	19.08	138.55	43.51	145.45	132.63	245.24	170.33
ENSG00000013293	SLC7A14	0.13	0.54	0.04	0.25	0.07	0.27	0.08	0.17
ENSG00000178235	SLITRK1	0.25	0.81	0.19	0.24	0.09	0.24	0.17	0.19
ENSG00000124216	SNAI1	1.71	1.02	3.15	2.53	5.24	3.34	2.21	2.06
ENSG00000108018	SORCS1	0.2	0.69	0.81	1.11	0.25	1.53	0.27	0.74
ENSG00000171243	SOSTDC1	2.14	3.24	0.26	0.79	0.68	1.17	0.47	0.55
ENSG00000134532	SOX5	0.55	2.4	0.74	1.61	1.11	2.3	2.53	3.57
ENSG00000189120	SP6	0.3	0.2	0.87	0.39	0.33	0.1	0.41	0.17
ENSG00000196104	SPOCK3	0.26	0.59	1.27	1.23	0.48	0.79	0.99	0.88
ENSG00000139874	SSTR1	2.13	1.4	3.89	4.79	3.76	3.9	3.72	5.02
ENSG00000246859	STARD4-AS1	1.1	1.93	0.49	1.13	0.14	0.15	0.32	1.57
ENSG00000113739	STC2	10.83	7.2	41.48	9.45	25.69	8.21	37.57	14.63
ENSG00000243244	STON1	6.5	6.56	3.57	3.41	6.83	7.37	7.82	8.48
ENSG00000129990	SYT5	1.89	0.7	0.58	3.08	2.95	1.33	0.88	0.55
ENSG00000011347	SYT7	1.62	1.68	2.85	2.9	3.2	2.7	2.28	2.25
ENSG00000170743	SYT9	1.84	0.85	3.63	1.81	1.14	0.46	2.68	1.26
ENSG00000163235	TGFA	0.83	0.28	1.82	1.98	0.89	0.56	1.07	0.81
ENSG00000178726	THBD	1.37	1.4	3.92	2.52	2.74	1.49	1.58	1.47
ENSG00000188869	TMC3	0.08	5.21	0.1	1.81	0.02	3.41	0.03	1.84
ENSG00000249242	TMEM150C	0.51	0.34	0.84	0.9	0.44	0.5	0.75	0.82
ENSG00000164112	TMEM155	1.75	5.19	1.06	2.52	1.97	2.74	1.7	5.1
ENSG00000146072	TNFRSF21	16.73	29.77	44.75	63.44	13.27	30.34	22.56	40.76
ENSG00000103460	TOX3	0.36	1.13	0.11	0.52	2.2	1.65	0.62	2
ENSG00000101255	TRIB3	17.51	14.03	54.31	27.54	50.24	32.08	51.07	30.79
ENSG00000146054	TRIM7	1.87	0.57	2.72	1.79	3.97	0.86	1.9	0.36
ENSG00000134160	TRPM1	0.15	3.33	0.08	1.5	0.18	2.36	0	1.94
ENSG00000074966	TXK	2.25	6	0.91	2.93	2.82	5.91	0.59	1.47
ENSG00000128564	VGF	0.87	0.27	2.69	1.53	2.48	0.73	1.39	1.14
ENSG00000122574	WIPF3	0.45	0.37	3.08	1.2	0.45	0.51	0.44	0.79
ENSG00000229891	Z83851.1	3.84	2.52	1.31	1.11	4.97	1.5	2.2	1.33
ENSG00000184307	ZDHHC23	0.98	2.46	2.07	4.89	2.64	4.1	3.58	4.55
ENSG00000145416	2019-03-01	3.68	3	5.73	6.81	3.96	7	3.66	5.65
ENSG00000186205	2019-03-01	16.08	15.69	25.14	24.79	9.88	14.4	15.47	18.26
ENSG00000099785	2019-03-02	18.3	28.55	21.13	25.72	14.13	18.82	21.73	16.96
ENSG00000117791	2019-03-02	3.82	4.98	4.75	4.72	3.81	2.85	5.04	3.45
ENSG00000173926	2019-03-03	1.58	2.66	2.08	5.33	2.3	2.45	3.46	1.86
ENSG00000144583	2019-03-04	23.54	10.09	34.41	21.89	29.31	21.42	29.43	25.14
ENSG00000198060	2019-03-05	53.54	54.41	52.94	53.56	57.39	59.35	61.94	52.44
ENSG00000145495	2019-03-06	52.82	50.89	57.75	52.84	60.28	73.52	67.83	55.79
ENSG00000136536	2019-03-07	92.58	84.44	82.39	78.57	125.25	107.17	114.61	99.81
ENSG00000165406	2019-03-08	14.16	10.44	9.81	10.15	12.87	12.68	16.61	13.37
ENSG00000139266	2019-03-09	7.52	8.76	8.88	8.27	11.38	10.48	12.84	10.88
ENSG00000173838	2019-03-10	0.03	0.02	0	1.51	0.19	0.68	0.55	0.15
ENSG00000183654	2019-03-11	0	0	0	0.05	0	0	0	0
ENSG00000180096	2019-09-01	1.69	2.69	1.43	2.34	1.25	2.12	1.21	2.28
ENSG00000270466	2019-09-01	0	0	0	0	0	0	0	0
ENSG00000168385	2019-09-02	413.43	439.78	366.48	425.9	422.71	433.29	397.86	395.05
ENSG00000100167	2019-09-03	1.32	2.94	1.69	3.51	2.18	2.4	1.61	2.68
ENSG00000108387	2019-09-04	2.07	5.86	2.52	7.83	1.38	6.3	1.36	6.78
ENSG00000184702	2019-09-05	16.73	13.23	22.77	22.02	15.65	23.8	14.73	24.69
ENSG00000125354	2019-09-06	8.76	4.83	8.35	6.79	8.24	6.15	8.46	6.27
ENSG00000122545	2019-09-07	126.52	114.49	112.22	109.77	124.97	110.31	121.32	110.37
ENSG00000164402	2019-09-08	33.6	43.44	38	39.62	32.63	39.14	34.32	34.65
ENSG00000184640	2019-09-09	404.38	341.96	352.62	306.9	320.15	315.82	279.75	373.76
ENSG00000186522	2019-09-10	75.33	73.51	76.25	75.68	88.52	85.95	91.58	84.6
ENSG00000138758	2019-09-11	82.79	51.68	79.57	52.15	95.25	51.69	94.69	56.58
ENSG00000140623	2019-09-12	0	0	0	0	0	0	0	0
ENSG00000154997	2019-09-14	0	0	0	0	0	0	0	0
ENSG00000183291	2019-09-15	179.08	186.82	171.05	179.16	173.7	200.85	174.11	190.51
ENSG00000173077	2019-12-01	0.21	0.95	0.22	0.66	0.09	0.13	0	0.29
ENSG00000201285	5S_rRNA	0	0	0	0	0	0	0	0
ENSG00000212595	5S_rRNA	0	0	0	0	0	0	0	0
ENSG00000261122	5S_rRNA	0	0	0	0	0	0	0	0
ENSG00000271924	5S_rRNA	0	0	0	0	0	0	0	0
ENSG00000272253	5S_rRNA	0	0	0	0	0	0	0	0
ENSG00000272351	5S_rRNA	0	0	0	0	0	0	0	0
ENSG00000272435	5S_rRNA	0	0	0	0	0	0	0	0
ENSG00000232512	7SK	0	0	0	0	0	0	0	0
ENSG00000249352	7SK	0	0	0	0	0	0.16	0	0
ENSG00000254144	7SK	0	0	0	0	0	0	0	0
ENSG00000260682	7SK	2.3	0.21	0.17	0.11	0.2	0.18	0.16	0.22
ENSG00000271765	7SK	0	0	0	0	0	0	0	0
ENSG00000271814	7SK	0	0	0	0	0	0	0	0
ENSG00000271818	7SK	0	0	0	0	0	0	0	0
ENSG00000121410	A1BG	13.11	17.17	25.14	26.24	20.59	17.77	18.02	10.14
ENSG00000268895	A1BG-AS1	2.88	2.42	2.91	3.24	2.69	3.16	4.03	3.79
ENSG00000148584	A1CF	0.02	0.1	0.01	0.02	0.05	0.01	0	0.12
ENSG00000175899	A2M	0.22	0.24	0.31	0.74	0.04	0.21	0.15	0.81
ENSG00000245105	A2M-AS1	0.56	0.1	0.11	0.11	0	0.05	0.21	0.28
ENSG00000166535	A2ML1	0	0	0	0	0	0	0	0
ENSG00000256661	A2ML1-AS1	0	0	0	0	0	0	0	0
ENSG00000256904	A2ML1-AS2	0	0	0	0	0	0	0	0
ENSG00000256069	A2MP1	0	0	0	0	0	0	0	0
ENSG00000184389	A3GALT2	0	0	0	0	0	0	0	0
ENSG00000128274	A4GALT	6.69	5.08	10.23	8.15	8.31	8.78	8.03	7.55
ENSG00000118017	A4GNT	0	0	0	0.09	0	0	0.05	0.14
ENSG00000094914	AAAS	49.87	44.36	43.1	42.7	34.93	32.85	41.81	35.33
ENSG00000081760	AACS	21.91	26.71	18.11	27.25	20.95	27	21.11	21.72
ENSG00000250420	AACSP1	0	0	0	0	0	0	0	0
ENSG00000114771	AADAC	0	0	0	0	0	0	0	0
ENSG00000197953	AADACL2	0	0	0	0	0	0	0	0
ENSG00000188984	AADACL3	0	0	0	0	0	0	0	0
ENSG00000204518	AADACL4	0	0	0	0	0.06	0	0	0
ENSG00000109576	AADAT	12.51	18.26	13.55	16.53	11.88	16.86	13.26	14.3
ENSG00000158122	AAED1	8.23	9.07	10.37	11	11.45	10.72	11.98	10.7
ENSG00000103591	AAGAB	43.87	51.82	40.5	50.63	44.12	53.14	43.74	49.17
ENSG00000115977	AAK1	16.43	10.62	17.99	15.81	18.68	15.95	17	14.52
ENSG00000087884	AAMDC	29.2	18.83	22.25	17.26	21.74	10.13	28.85	13.4
ENSG00000127837	AAMP	99.33	104.15	87.99	95.99	124.58	105.98	110.03	70.43
ENSG00000129673	AANAT	0	0.08	0	0.29	0.32	0.24	0	0
ENSG00000131043	AAR2	28.31	27.12	22.6	27.56	24.52	27.16	26.06	26.05
ENSG00000205002	AARD	0.32	0.16	0.43	0.28	0.41	0.31	0.5	0.2
ENSG00000090861	AARS	77.42	75.12	96.1	87.46	64.91	65.66	86.78	66.48
ENSG00000124608	AARS2	11.73	11.48	9.12	10.27	7.39	7.96	9.48	6.85
ENSG00000266967	AARSD1	32.98	35.23	36.23	32.56	29.6	25.66	26.45	21.14
ENSG00000157426	AASDH	4.2	4.84	4.17	4.07	2.3	3.58	4.43	4.28
ENSG00000149313	AASDHPPT	40.3	45.99	44.41	42.78	31.55	36.37	37.81	39.72
ENSG00000008311	AASS	6.01	8.55	3.7	7.16	6.29	9.53	5.18	9.19
ENSG00000108270	AATF	51.16	46.15	46.37	44.7	49.73	45.3	52.11	43.48
ENSG00000181409	AATK	1.74	2.28	1.78	1.56	0.79	1.22	1.19	1.48
ENSG00000225180	AATK-AS1	0	0	0	0	0	0	0	0
ENSG00000254180	AB015752.3	0	0	0.34	0.23	0	0	0	0
ENSG00000228757	AB019438.66	0	0	0	0	0	0	0	0
ENSG00000221180	AB019440.1	0	0	0	0	0	0	0	0
ENSG00000271201	AB019440.50	0	0	0	0	0	0	0	0
ENSG00000225200	AB019441.29	0.4	1.48	2.32	0.39	1.91	0.75	0.57	1.25
ENSG00000183044	ABAT	6.43	6.43	5.68	5.38	3.68	5.28	4.25	6.64
ENSG00000237215	ABC12-47043100G14.2	0	0	0	0	0	0	0	0
ENSG00000226210	ABC7-42389800N19.1	4.73	4.25	4.63	3.88	3.02	4.08	4.85	3.9
ENSG00000271153	ABC7-43041300I9.1	0	0	0	0.42	0.49	1.7	0	0
ENSG00000165029	ABCA1	21.92	8.96	22.4	12.87	20.68	12.53	23.93	11.8
ENSG00000154263	ABCA10	0.41	0.22	0.05	0.04	0.02	0.04	0	0
ENSG00000251595	ABCA11P	6.24	4.94	5.83	5.57	2.66	4.06	3.65	3.99
ENSG00000144452	ABCA12	0.33	0.1	0.06	0.05	0.1	0.24	0.01	0.13
ENSG00000179869	ABCA13	0.35	0.28	0.25	0.28	0.17	0.32	0.34	0.2
ENSG00000238098	ABCA17P	0.05	0.03	0	0.05	0	0	0	0.02
ENSG00000107331	ABCA2	24.06	55.12	41.46	55.57	19.97	58.74	20.8	67.99
ENSG00000167972	ABCA3	10.51	14.79	10.53	17.67	8.12	14.36	9.22	17.9
ENSG00000198691	ABCA4	0.24	0.26	0.22	0.35	0.63	1.28	0.21	0.37
ENSG00000154265	ABCA5	1.82	4.1	1.86	4.3	1.55	3.71	1.59	5.08
ENSG00000154262	ABCA6	0	0.07	0	0.04	0.02	0	0	0
ENSG00000064687	ABCA7	4.71	8.07	2.12	7.38	3.38	7.15	2.35	5
ENSG00000141338	ABCA8	0	0	0	0	0	0	0	0
ENSG00000154258	ABCA9	0	0	0	0.01	0.01	0	0	0
ENSG00000231749	ABCA9-AS1	0	0	0	0	0	0	0	0
ENSG00000085563	ABCB1	1.78	9.13	1.81	7.31	1.02	8.26	1.25	5.6
ENSG00000135776	ABCB10	10.95	13.25	12.61	14.9	10.33	12.47	12.39	11.81
ENSG00000259689	ABCB10P1	0.24	0	0	0.33	0	0	0.04	0
ENSG00000261524	ABCB10P3	0.21	0.07	0.27	0.22	0	0.05	0.07	0.18
ENSG00000260053	ABCB10P4	0	0	0	0	0.09	0	0	0
ENSG00000073734	ABCB11	0	0	0	0	0	0	0	0
ENSG00000005471	ABCB4	0.29	0.46	0.09	0.45	0.44	0.33	0.14	0.43
ENSG00000004846	ABCB5	0.76	3.33	1.07	1.87	0.7	3.87	1.34	3.2
ENSG00000115657	ABCB6	6.06	5.52	7.38	6.18	8.11	8.16	12.39	12.42
ENSG00000131269	ABCB7	19.67	16.35	14.27	17.19	17.6	17.22	14.54	14.26
ENSG00000197150	ABCB8	36.49	27.33	30.69	31.58	33.21	29.45	33.54	23
ENSG00000150967	ABCB9	8.25	6.92	8.12	7.74	5.55	4.87	5.62	4.62
ENSG00000103222	ABCC1	62.86	75.22	63.66	70.85	74.55	86.96	59.62	85.72
ENSG00000124574	ABCC10	14.4	11.67	10.09	9.27	6.14	9.91	8.58	10.15
ENSG00000121270	ABCC11	0.07	0.07	0.03	0.09	0.13	0.06	0.04	0.18
ENSG00000140798	ABCC12	0	0	0	0	0	0	0	0
ENSG00000243064	ABCC13	0	0	0	0	0	0	0	0
ENSG00000023839	ABCC2	0.08	0	0.1	0.04	0.13	0.05	0.28	0.11
ENSG00000125257	ABCC4	14.35	13.02	11.89	14.36	13.03	15.86	12.78	12.99
ENSG00000114770	ABCC5	16.07	19.13	19.52	19.52	26.44	27.41	23.22	21.97
ENSG00000223882	ABCC5-AS1	0	0	0	0	0	0	0	0
ENSG00000091262	ABCC6	1.16	1.07	0.84	0.97	0.77	1.89	1.28	1.2
ENSG00000256340	ABCC6P1	0.56	0.59	0.35	1.07	0	0.4	0.37	0.38
ENSG00000255277	ABCC6P2	0.13	0.59	0.23	0.94	0.19	0	0.92	0
ENSG00000006071	ABCC8	0	0	0	0	0	0	0	0
ENSG00000069431	ABCC9	0.18	0.08	0.29	0.09	0.2	0.05	0.44	0.13
ENSG00000101986	ABCD1	14.9	12.92	11.67	10.06	14.3	11.92	11.97	13.66
ENSG00000215151	ABCD1P2	0	0	0	0	0	0	0	0
ENSG00000261233	ABCD1P3	0	0	0	0	0	0	0	0
ENSG00000225293	ABCD1P4	0	0	0	0	0	0	0	0
ENSG00000214330	ABCD1P5	0	0	0	0	0	0	0	0
ENSG00000173208	ABCD2	0	0.09	0.02	0	0	0	0.06	0
ENSG00000117528	ABCD3	41.74	35.1	36.09	31.7	42.42	33.45	38.91	26.37
ENSG00000119688	ABCD4	20.18	20.59	18.71	23.29	17.07	22.61	20.12	21.73
ENSG00000164163	ABCE1	109.55	119.44	92	102.85	101.79	121.89	99.58	114
ENSG00000204574	ABCF1	78.55	66.75	61.1	71.2	84.86	70.01	72.06	69.66
ENSG00000033050	ABCF2	71.31	67.7	59.27	65.74	92.57	63.4	70.92	61.06
ENSG00000242159	ABCF2P1	0.04	0	0	0	0	0	0	0.04
ENSG00000228769	ABCF2P2	0	0	0	0	0	0	0	0
ENSG00000161204	ABCF3	35.31	34.79	36.97	30.21	31.15	34.52	31	31.96
ENSG00000160179	ABCG1	1.71	1.8	1.81	2.63	3.42	1.88	2.62	1.9
ENSG00000118777	ABCG2	1.22	0.5	1.21	0.98	0.42	0.49	0.57	2.07
ENSG00000172350	ABCG4	0.34	0.49	0.43	0.03	0.39	0.36	0.36	0.25
ENSG00000138075	ABCG5	0	0	0	0.03	0	0	0	0
ENSG00000143921	ABCG8	0	0	0	0	0	0	0	0.03
ENSG00000143994	ABHD1	0.08	0.07	1.1	0.78	0	0.1	0.73	0.15
ENSG00000144827	ABHD10	23.64	16.87	23.45	20.33	17.15	13.03	20.62	13.85
ENSG00000106077	ABHD11	20.82	17.45	18.34	20.36	14.44	16.24	21.92	21.47
ENSG00000100997	ABHD12	113.62	101.72	111.77	93.31	109.63	90.59	106.08	75.81
ENSG00000131969	ABHD12B	0.13	1.3	0.19	1.67	0.07	2.15	0.38	0.64
ENSG00000139826	ABHD13	6.44	7.15	8.33	7.53	7.79	7.39	7.31	7.89
ENSG00000248487	ABHD14A	16.74	27.61	13.19	25.87	12.39	25.2	13.72	26.95
ENSG00000114786	ABHD14A-ACY1	0.22	0.98	1.32	0.57	0.26	0.9	0.5	0.57
ENSG00000114779	ABHD14B	28.9	46.18	26.26	43.36	17.88	37.87	20.64	37.58
ENSG00000168792	ABHD15	9.12	10.21	10.71	10.6	8.22	7.86	9.01	7.92
ENSG00000204427	ABHD16A	22.17	23.62	21.36	23.74	16.74	20.69	20.79	15.49
ENSG00000183260	ABHD16B	5.44	3.83	5.37	5.22	6.99	5.41	7.54	5.41
ENSG00000129968	ABHD17A	70.95	72.27	66.99	72.1	69.95	68.85	68.12	65.99
ENSG00000203835	ABHD17AP1	0	0	0	0	0	0	0	0
ENSG00000198658	ABHD17AP2	0.11	0.2	0.16	0	0.64	0.81	0.31	0.62
ENSG00000250536	ABHD17AP3	0	0.23	0	0	0.1	0	0	0
ENSG00000229107	ABHD17AP4	0	0	0	0	0	0	0	0.11
ENSG00000182502	ABHD17AP5	0.23	0	0.33	0	0.27	0.28	0	0
ENSG00000226981	ABHD17AP6	0	0	0	0	0	0	0	0.18
ENSG00000107362	ABHD17B	15.1	14.34	16.33	16.82	24.34	18.52	20.47	16.22
ENSG00000136379	ABHD17C	12.98	17.04	17.31	18.8	13.28	18.18	10.83	14.73
ENSG00000140526	ABHD2	54.44	63.82	33.28	47.41	39.04	56.36	39.31	63.07
ENSG00000158201	ABHD3	5.24	7.58	7.34	12.02	10.75	22.27	9.68	8.28
ENSG00000100439	ABHD4	32.92	47.27	28.76	34.95	47.26	58.27	51.4	66.73
ENSG00000011198	ABHD5	13.99	14.71	17.92	17.91	18.32	18.87	18.54	10.47
ENSG00000163686	ABHD6	6.22	5.66	9.24	9.45	7.43	7.31	7.59	9.83
ENSG00000127220	ABHD8	14.49	19.82	13.4	18.05	14.35	20.7	14.09	16.57
ENSG00000136754	ABI1	45.71	42.9	47.42	36.98	58.51	47.05	52.82	47.31
ENSG00000138443	ABI2	60.68	65.42	49.16	57.51	50.68	69.53	56.71	62.77
ENSG00000108798	ABI3	0.78	0.09	0.36	0.1	0.37	0	0.38	0.09
ENSG00000154175	ABI3BP	0.33	1.33	0.77	0.84	0.45	0.98	0.92	1.55
ENSG00000097007	ABL1	59.29	63.31	66.42	61.29	67.03	66.19	66.7	54.87
ENSG00000143322	ABL2	59.6	99.91	33.16	64.2	81.62	88.83	69.35	70.73
ENSG00000099204	ABLIM1	33.62	48.74	35.57	46.56	30.01	49.91	32.68	69.13
ENSG00000163995	ABLIM2	0.31	0.27	0.37	0.85	0.15	0.26	7.75	0.09
ENSG00000173210	ABLIM3	1.47	1.42	2.04	1.17	1.67	1.55	3.18	1.13
ENSG00000175164	ABO	0.21	0	0.03	0	0.01	0.13	0	0.01
ENSG00000159842	ABR	180.03	212.28	136.69	186.06	145.14	155.95	141.16	156.82
ENSG00000174429	ABRA	0	0	0	0	0	0.07	0	0
ENSG00000146386	ABRACL	143.45	127.31	139.29	111.65	154.95	130.63	157.55	96.54
ENSG00000146109	ABT1	20.54	18.58	22.42	19.25	20.99	22.4	21.86	19.16
ENSG00000250496	ABT1P1	0	0	0	0	0	0	0	0
ENSG00000114626	ABTB1	9.98	9.02	10.25	9.19	11.33	10.43	13.74	9.15
ENSG00000166016	ABTB2	8.04	5.47	11.96	6.95	9.11	6.34	6.6	3.96
ENSG00000221486	AC000003.1	0	0	0	0	0	0	0	0
ENSG00000264194	AC000003.2	0	0	0	0	0	0	0	0
ENSG00000221069	AC000029.1	0	0	0	0	0	0	0	0
ENSG00000260246	AC000032.2	0.71	1.03	0.57	1.69	2.32	0.43	0	0.42
ENSG00000225929	AC000036.4	0	0	0	0	0	0	0	0
ENSG00000242156	AC000041.8	0	38	0	0	0	0	0	0
ENSG00000225007	AC000067.1	0	0	0	0	0	0	0	0
ENSG00000273212	AC000068.10	0	0	0	0	0	0	0	0
ENSG00000185065	AC000068.5	0.23	0.43	0.52	0.2	0.51	0.44	0.19	0.04
ENSG00000273300	AC000068.9	0.36	1.25	0.87	0.9	2.68	0	1.64	0
ENSG00000230485	AC000077.2	0	0	0	0	0	0	0	0
ENSG00000232926	AC000078.5	0	0.16	0.5	0.17	0	0.22	0	0.16
ENSG00000230194	AC000081.2	0	0	0	0	0	0	0	0
ENSG00000235776	AC000089.3	0.4	0.93	1.56	1.32	0.8	0.34	0.77	0.89
ENSG00000270393	AC000095.9	0.12	0	0	0	0	0	0	0
ENSG00000236340	AC000099.1	0	0	0	0	0	0	0	0
ENSG00000236105	AC000110.1	0.23	0	0	0	0.27	0	0	0
ENSG00000232661	AC000111.3	0	0	0	0	0	0	0	0
ENSG00000237974	AC000111.4	0	0	0	0	0	0	0	0
ENSG00000234001	AC000111.5	0	0	0	0	0	0	0	0
ENSG00000083622	AC000111.6	0	0	0	0	0	0	0	0
ENSG00000243107	AC000120.7	0	0	0	0.08	0	0.1	0.22	0
ENSG00000224138	AC000123.4	0	0	0.84	0.28	1.05	0.72	1.67	0.27
ENSG00000226770	AC000124.1	0	0	0	0	0	0	0	0
ENSG00000230820	AC000362.1	0	0	0	0	0	0	0	0
ENSG00000224981	AC000367.1	0	0	0	0	0	0	0	0
ENSG00000241921	AC000370.2	0	0	0	0	0	0	0	0
ENSG00000227249	AC000374.1	0	0	0	0	0	0	0	0
ENSG00000264908	AC000403.1	0	0	0	0	0	0	0	0
ENSG00000272330	AC002044.4	0	0	0	0	0	0	0	0
ENSG00000213683	AC002056.3	0.29	0	0.21	0.43	0	0.72	0	0
ENSG00000254499	AC002056.5	0	0	0	0	0	0	0	0
ENSG00000273216	AC002059.10	0	0	0	0	0	0	0	0
ENSG00000234459	AC002064.4	0	0	0	0	0	0	0	0
ENSG00000225498	AC002064.5	0	0	0	0	0	0	0	0
ENSG00000237813	AC002066.1	0	0	0	0	0	0.42	0	0.16
ENSG00000216076	AC002066.2	0	0	0	0	0	0	0	0
ENSG00000228928	AC002069.5	0	0	0	0	0	0.07	0	0
ENSG00000235639	AC002069.6	0	0	0	0	0	0	0	0
ENSG00000222647	AC002070.1	0	0	0	0	0	0	0	0
ENSG00000225898	AC002075.3	0	0	0	0	0	0	0	0
ENSG00000237729	AC002075.4	0	0	7.58	3.53	0	3.5	0	0
ENSG00000234695	AC002076.10	0	0	0	0	0	0	0	0
ENSG00000224910	AC002115.5	0	0	0	0	0	0	0	0
ENSG00000267626	AC002115.9	0	0	0	0	0	0	0	0
ENSG00000267698	AC002116.7	1.14	0.35	1.11	1.13	0.69	0	1.28	0.54
ENSG00000248101	AC002116.8	1.17	0	1.02	1.66	0.84	0	0.05	1.05
ENSG00000224505	AC002117.1	0	0	0	0	0	0	0	0
ENSG00000227979	AC002127.2	0	0	0	0	0	0	0	0
ENSG00000233420	AC002127.4	0	0	0	0	0	0	0	0
ENSG00000271366	AC002128.5	0	0	0	0.2	0	0.26	0.2	0
ENSG00000259242	AC002306.1	0	0	0	0	0	0	0	0
ENSG00000260494	AC002310.10	0.31	0	0	0	0	0.39	0.6	0
ENSG00000235560	AC002310.12	0.56	0.6	0	0.62	0.8	0	0	0.23
ENSG00000260869	AC002310.13	0	0.55	0	0	0	0	0	0
ENSG00000261588	AC002310.17	0	0	0	0	0	0	0	0
ENSG00000239791	AC002310.7	0.15	0	0	0.16	0	0.2	0	0
ENSG00000267190	AC002314.4	0	0	0	0	0	0	0	0
ENSG00000236481	AC002331.1	0	0	0	0	0	0	0	0
ENSG00000234469	AC002365.1	0	0	0	0.19	0	0	0.18	0
ENSG00000232392	AC002366.3	0	0	0	0	0	0	0	0
ENSG00000237741	AC002368.4	0	0	0	0	0	0	0	0
ENSG00000227863	AC002383.2	0	0	0	0	0	0	0	0
ENSG00000230941	AC002386.1	0	0	0	0	0	0	0	0
ENSG00000266269	AC002395.1	0	0	0	0	0	0	0	0
ENSG00000267439	AC002398.11	2.03	0.82	1.99	0.73	1.9	1.13	1.91	0.64
ENSG00000267328	AC002398.12	1.11	0.47	0.81	0.25	0	0	0.49	0.48
ENSG00000267049	AC002398.13	0	0	0	0	0.69	0	0	1.58
ENSG00000225872	AC002398.5	0	0.07	0	0.04	0	0.05	0	0
ENSG00000188223	AC002398.9	2.07	0.56	0	0.47	1.44	0	0.71	5.71
ENSG00000261528	AC002400.1	0.16	0	0	0	0	0	0	0
ENSG00000236472	AC002401.1	0	0	0	0	0	0	0	0
ENSG00000231153	AC002429.4	0	0	0	0	0	0	0	0
ENSG00000236197	AC002429.5	0	0.03	0	0	0	0	0	0
ENSG00000269449	AC002451.1	0	0	0	0	0	0	0	0
ENSG00000231170	AC002451.3	0	0	0	2.68	0	0	0	2.53
ENSG00000237819	AC002454.1	5.09	2.26	2.97	0	3.19	0.64	0.84	1.44
ENSG00000223969	AC002456.2	0.39	0	1.15	1.17	0	0	0.38	0
ENSG00000223646	AC002463.3	0	0	0	0	0	0	0	0
ENSG00000238202	AC002465.2	0	0	0	0	0	0	0	0
ENSG00000241764	AC002467.7	5.79	2.54	5.09	2.28	3.5	4.85	5.57	2.12
ENSG00000269103	AC002472.1	0	0	0	0	0	0	0	0
ENSG00000226872	AC002472.11	0	0	0	0	0	0	0	0
ENSG00000187905	AC002472.13	0	0	0	0	0	0	0	0
ENSG00000264392	AC002477.1	0	0	0	0	0	0	0	0
ENSG00000238033	AC002480.2	0	0	0	0	0	0	0	0
ENSG00000232759	AC002480.3	0.72	0.39	1.01	1.07	0.16	0.49	0.47	0.22
ENSG00000232949	AC002480.4	0.25	0	0	0.24	0	0	0.24	0
ENSG00000225541	AC002480.5	0.3	0	0	0.08	0	0	0.08	0
ENSG00000221281	AC002485.1	0	0	0	0	0	0	0	0
ENSG00000231525	AC002486.2	0	0	0	0	0	0	0	0
ENSG00000223866	AC002486.3	0	0	0	0	0	0	0	0
ENSG00000205786	AC002511.1	0	0	0	0	0	0	0	0
ENSG00000233214	AC002511.2	0	0	0	0	0	0	0	0
ENSG00000232680	AC002511.3	0	0	0	0	0	0	0	0
ENSG00000261457	AC002519.6	0	0	0	0	0	0	0	0.16
ENSG00000259810	AC002519.8	0	0	0	0	0	0	0	0
ENSG00000242186	AC002523.1	0	0	0	0	0	0	0	0
ENSG00000230258	AC002539.1	0	0	0	0	0	0	0	0
ENSG00000252100	AC002539.2	0	0	0	0	0	0	0	0
ENSG00000227532	AC002542.2	0	0	0	0	0	0	0	0
ENSG00000235945	AC002543.2	0	0	0	0	0	0	0.04	0.04
ENSG00000261312	AC002550.5	0.13	0	0.16	0	0	0.14	0	0
ENSG00000261736	AC002551.1	0	0	0	0	0	0	0	0
ENSG00000227782	AC002553.1	0	0	0	0	0	0	0	0
ENSG00000233979	AC002553.4	0	0	0	0	0	0	0	0
ENSG00000221016	AC002558.1	0	0	0	0	0	0	0	0
ENSG00000221259	AC002978.1	0	0	0	0	0	0	0	0
ENSG00000221386	AC002979.1	0	0	0	0	0	0	0	0
ENSG00000252111	AC002981.1	0	0	0	0	0	0	0	0
ENSG00000267005	AC002984.2	0	0	0	0	0	0	0	0
ENSG00000268193	AC002985.3	0	0.24	0	0	0.33	0.25	0.2	0
ENSG00000252586	AC002992.1	0	0	0	0	0	0	0	0
ENSG00000196861	AC002994.1	0	0	0	0	0	0	0.18	0
ENSG00000264517	AC003001.1	0	0	0	0	0	0	0	0
ENSG00000268133	AC003002.4	0	0.5	0	0	0	0	0	0
ENSG00000269533	AC003002.6	1.08	0	0	1.34	1.92	0	3.96	0.64
ENSG00000188477	AC003003.5	0	0.16	0	0.13	0	0.34	0.13	0.19
ENSG00000268266	AC003005.2	0.79	0	0.42	1.04	0.35	0	0	0.25
ENSG00000268107	AC003005.4	0	0	0	0	0	0	0	0
ENSG00000264453	AC003006.1	0	0	0	0	0	0	0	0
ENSG00000269026	AC003006.7	0.5	0.39	0	0	0	0	0	0
ENSG00000262011	AC003009.1	0	0	0	0	0	0	0	0
ENSG00000262235	AC003009.2	0	0	0	0	0	0	0	0
ENSG00000248594	AC003029.1	0	0	0	0	0	0	0	0
ENSG00000264331	AC003035.1	0	0	0	0	0	0	0	0
ENSG00000268413	AC003043.1	0	0	0	0	0	0	0	0
ENSG00000214684	AC003045.1	0	0	0	0	0	0	0	0
ENSG00000227517	AC003051.1	0	0.19	0	0	0	0	0	0
ENSG00000237773	AC003075.4	1.62	0	2.47	1.43	1.76	1.07	2.26	0.57
ENSG00000203505	AC003079.1	0	0	0	0	0	0	0	0
ENSG00000234358	AC003080.4	0	0	0	0	0	0	0	0
ENSG00000234826	AC003084.2	0	0	0	0	0	0	0	0
ENSG00000226965	AC003088.1	0	0	0	0	0.38	0	0	0
ENSG00000223561	AC003090.1	0.07	0.08	0	0	0	0	0	0
ENSG00000236453	AC003092.1	0.52	0	0	0.19	0.62	0	0.51	0.37
ENSG00000236938	AC003092.2	0	0	0	0	0	0	0	0
ENSG00000228768	AC003101.1	0	0	0	0	0	0	0	0
ENSG00000214921	AC003102.1	0	0	0	0	0	0	0	0
ENSG00000267750	AC003102.3	0.08	0.09	0.13	0.11	0.07	0.07	0.14	0.11
ENSG00000236194	AC003104.1	0	0	0	0	0	0	0	0
ENSG00000221278	AC003658.1	0	0	0	0	0	0	0	0
ENSG00000234634	AC003664.1	0	0	0	0	0	0	0	0
ENSG00000234494	AC003665.1	0.9	0.85	0.68	1.82	0.13	0.56	0.4	1.33
ENSG00000222133	AC003666.1	0	0	0	0	0	0	0	0
ENSG00000221736	AC003681.1	0	0	0	0	0	0	0	0
ENSG00000268392	AC003682.16	0	0	0	0	0	0	0	0
ENSG00000269097	AC003682.17	0	0.27	0	0	0.17	0.18	0	0.41
ENSG00000268564	AC003956.1	0	0	0	1.52	0	0	0	0
ENSG00000234859	AC003958.2	0.04	0	0	0.04	0	0	0.02	0
ENSG00000108516	AC003958.6	0	0	0	0	0	0	0	0
ENSG00000221418	AC003968.1	0	0	0	0	0	0	0	0
ENSG00000269615	AC003973.1	0	0	0	0	0	0	0	0
ENSG00000269504	AC003973.4	0	0	0	0	0	0	0	0
ENSG00000269199	AC003973.5	0	0	0	0	0	0	0	0
ENSG00000271095	AC003973.6	0	0	0	0	0	0	0	0
ENSG00000235139	AC003984.1	0	0	0	0	0	0	0	0
ENSG00000233824	AC003985.1	0	0	0	0	0	0	0	0
ENSG00000229533	AC003986.5	0	0	0	0	0	0	0	0
ENSG00000232821	AC003986.6	0	0	0	0	0	0	0	0
ENSG00000236536	AC003986.7	0	0	0	0	0	0	0	0
ENSG00000234223	AC003988.1	0	0	0	0	0	0	0	0
ENSG00000243621	AC003989.3	0	0	0	0	0	0	0	0
ENSG00000227948	AC003989.4	0	0	0	0	0	0	0	0
ENSG00000228113	AC003991.3	0	0	0	0	0.19	0	0	0
ENSG00000264952	AC004000.1	0	0	0	0	0	0	0	0
ENSG00000270317	AC004004.2	0	0	0	0	0	0	0	0
ENSG00000228711	AC004006.2	0	0	0	0	0	0	0	0
ENSG00000224322	AC004009.3	0	0	0	0	0	0	0	0
ENSG00000233942	AC004012.1	0	0	0	0	0	0	0	0
ENSG00000229603	AC004014.3	0	0	0	0	0	0	0	0
ENSG00000227968	AC004014.4	0	0	0	0	0	0	0	0
ENSG00000238976	AC004016.1	0	0	0	0	0	0	0	0
ENSG00000234999	AC004016.2	0	0	0	0	0	0	0	0
ENSG00000268948	AC004017.1	0	0	0	0	0	0	2.86	2.71
ENSG00000229492	AC004019.10	0	0	0	0	0	0	0	0
ENSG00000236754	AC004019.13	0	0	0	0	0.11	0	0	0
ENSG00000272675	AC004019.18	0	0.12	0	0.04	0	0	0	0
ENSG00000237160	AC004022.7	0	0	0	0	0	0	0	0
ENSG00000228751	AC004022.8	0	0	0	0	0	0	0	0
ENSG00000223442	AC004041.2	0	0	0.61	0	0	0	0	0
ENSG00000246774	AC004051.2	0	0.04	0	0.08	0	0	0	0
ENSG00000215999	AC004052.1	0	0	0	0	0	0	0	0
ENSG00000245384	AC004053.1	0	0	0	0	0	0	0	0
ENSG00000248984	AC004054.1	0	0	0	0	0	0	0	0
ENSG00000196656	AC004057.1	260.16	282.28	244.61	343.06	324.13	360.03	312.33	373.37
ENSG00000251312	AC004062.2	0	0	0	0	0	0	0	0
ENSG00000250670	AC004063.1	0	0	0	0	0	0	0	0
ENSG00000216425	AC004066.2	0	0	0	0	0	0	0	0
ENSG00000250522	AC004066.3	0	0	0	0	0	0	0	0
ENSG00000273447	AC004067.5	0	0.61	0.24	0.16	0	0.41	0	0
ENSG00000251473	AC004069.1	0	0	0	0	0	0	0	0
ENSG00000251259	AC004069.2	2.96	0.64	0.74	1.01	0	0	0.95	0
ENSG00000231110	AC004070.1	0	0	0	0	0	0	0	0
ENSG00000230311	AC004074.3	0	0.4	0.62	0.42	0.52	0	0.83	0.4
ENSG00000237014	AC004074.4	0	0	0	0	0	0	0	0
ENSG00000268533	AC004076.7	0	0	0	0	0	0	0	0
ENSG00000268163	AC004076.9	0.74	0.17	0	0	0.22	0	0	0
ENSG00000266055	AC004079.1	0	0	0	0	0	0	0	0
ENSG00000226851	AC004112.4	0	0	0	0	0	0	0	0
ENSG00000232922	AC004112.5	0	0	0	0	0	0	0	0
ENSG00000236232	AC004112.7	0	0	0	0	0	0	0	0
ENSG00000260264	AC004125.3	0	0	0	0	0	0	0	0
ENSG00000234406	AC004129.7	0	0	0	0	0	0	0	0
ENSG00000213798	AC004129.9	0	0	0	0	0	0	0	0
ENSG00000267666	AC004156.3	0.09	0	0.26	0	0	0	0	0.08
ENSG00000261008	AC004158.2	0.49	0	0.16	0.04	0.04	0.05	0.07	0.04
ENSG00000260664	AC004158.3	0	0	0	0	0	0	0	0
ENSG00000230853	AC004159.1	0	0	0	0	0	0	0	0
ENSG00000230435	AC004160.4	0	0	0	0	0	0	0	0
ENSG00000184616	AC004166.6	0	0	0.15	0.18	0	0	0.1	0.23
ENSG00000267778	AC004221.2	0	0	0	0	0.15	0	0	0
ENSG00000234477	AC004231.2	0.13	0	0	0	0	0	0	0
ENSG00000230612	AC004237.1	0	0	0	0	0	0	0	0
ENSG00000269635	AC004257.1	0	0	0	0	0	0	0	0
ENSG00000270143	AC004257.3	2.89	4.22	1.41	0.95	3.91	8.08	3.11	7.02
ENSG00000005189	AC004381.6	6.77	4.41	4.71	3.76	6	2.27	4.13	2.47
ENSG00000260510	AC004381.7	0	0	0	0	0	0	0	0
ENSG00000226107	AC004383.3	0	0	0	0	0	0	0	4.94
ENSG00000226515	AC004386.3	0	0	0	0	0	0	0	0
ENSG00000213269	AC004386.4	0	0	0	0	0	0	0	0
ENSG00000273309	AC004410.3	0	0	0.84	0	0	0	0	0
ENSG00000269131	AC004447.2	9.02	8.01	7.86	7.62	5.6	8.93	7.46	6.64
ENSG00000227078	AC004448.2	0	0	0	0	0	0	0	0
ENSG00000235979	AC004448.5	0	0	0	0	0	0	0	0
ENSG00000261204	AC004449.6	0	0	1.26	0	0	0	0	0
ENSG00000146677	AC004453.8	5.87	6.37	10.66	7.33	8.64	5.44	7.49	11.41
ENSG00000238385	AC004458.1	0	0	0	0	0	0	0	0
ENSG00000221379	AC004460.1	0	0	0	0	0	0	0	0
ENSG00000237347	AC004461.4	0	0	0	0	0	0	0	0
ENSG00000260924	AC004463.6	1.7	0.84	1.5	0.9	0.72	0.83	1.74	0.23
ENSG00000268069	AC004466.1	0.76	0.35	1.05	0.4	0.89	2.14	1.15	0.48
ENSG00000272682	AC004471.10	0	0.05	0	0	0	0	0	0
ENSG00000223461	AC004471.9	0.45	0.21	1.33	0.45	0.27	0	0	0.22
ENSG00000228944	AC004485.3	0	0	0	0	0	0	0	0
ENSG00000267122	AC004490.1	0.06	0.03	0	0.06	0	0	0.06	0.06
ENSG00000221356	AC004492.1	0	0	0	0	0	0	0	0
ENSG00000267308	AC004510.3	0	0	0	0	0	0	0	0
ENSG00000266430	AC004520.1	0	0	0	0	0	0	0	0
ENSG00000269169	AC004528.1	0	0	0	0	0	0	0	0
ENSG00000266990	AC004528.4	0	0	0	0	0	0	0	0
ENSG00000236414	AC004535.2	0	0	0	0	0	0	0	0
ENSG00000230333	AC004538.3	0	0	0	0	0	0	0	0
ENSG00000225792	AC004540.4	0.3	0.19	0	0.59	0	0	0.49	0
ENSG00000214870	AC004540.5	0.34	0.48	1.51	0.92	0.06	0.78	1.59	0.69
ENSG00000221576	AC004543.1	0	0	0	0	0	0	0	0
ENSG00000237921	AC004543.2	0	0	0	0	0	0	0	0
ENSG00000229893	AC004549.6	0	0	0	0	0	0	0	0
ENSG00000264746	AC004552.1	0	0	0	0	0	0	0	0
ENSG00000237560	AC004562.1	0	0	0	0	0	0	0	0
ENSG00000235669	AC004593.3	0	0	0	0	0	0	0	0
ENSG00000266862	AC004595.1	0	0	0	0	0	0	0	0
ENSG00000225877	AC004603.4	0	0.08	0	0.13	0	0	0.08	0
ENSG00000267755	AC004623.2	0	0	0	0	0	0	0	0
ENSG00000267304	AC004637.1	0.33	0	0	0	0	0	0	0
ENSG00000264224	AC004655.1	0	0	0	0	0	0	0	0
ENSG00000265506	AC004656.1	0	0	0	0	0	0	0	0
ENSG00000221786	AC004673.1	0	0	0	0	0	0	0	0
ENSG00000229263	AC004691.5	0	0	0	0	0	0	0	0
ENSG00000228680	AC004692.4	0	0	0	0	0	0	0	0
ENSG00000213717	AC004692.5	0	0	0	0	0	0	0	0
ENSG00000223201	AC004699.1	0	0	0	0	0	0	0	0
ENSG00000263494	AC004702.2	0	0	0	0	0	0	0	0
ENSG00000256806	AC004706.1	1.04	1.15	1.8	0.09	1.57	2.1	0.97	2.86
ENSG00000226522	AC004744.3	0	0	0	0	0	0	0	0
ENSG00000221192	AC004745.1	0	0	0	0	0	0	0	0
ENSG00000263954	AC004769.1	0	0	0	0	0	0	0	0
ENSG00000203562	AC004771.1	3.8	1.89	1.36	2.76	1.5	1.74	1.17	2.74
ENSG00000272203	AC004775.5	0	0	0	0	0	0	0	0
ENSG00000267453	AC004791.2	0	0	0	0	0	0	0	0
ENSG00000229944	AC004797.1	20.76	19.34	18.78	18.27	19.92	18.05	17.54	19.03
ENSG00000263913	AC004812.1	0	0	0	0	0	0	0	0
ENSG00000267901	AC004817.1	0	0	0	0	0	0	0	0
ENSG00000266727	AC004824.1	0	0	0	0	0	0	0	0
ENSG00000269468	AC004824.2	0	0	0	0	0	0	0	0
ENSG00000203606	AC004832.1	0	0	0	0	0	0	0	0.16
ENSG00000106540	AC004837.3	0.24	0.22	0.65	0	0.58	0.3	0	0
ENSG00000231951	AC004837.4	0	0.22	0	0	0	0	0	0
ENSG00000228554	AC004837.5	0	0	0	0	0	0.19	0	0
ENSG00000230914	AC004840.8	0.42	0	0	0	0	0	0	0
ENSG00000175873	AC004840.9	0.95	0.29	0.4	0.27	0.47	0.4	0.49	0.53
ENSG00000252378	AC004851.1	0	0	0	0	0	0	0	0
ENSG00000234183	AC004854.4	0	0	0	0	0	0	0	0
ENSG00000230160	AC004854.5	0	0	0	0	0	0	0	0
ENSG00000232667	AC004862.6	0	0	0	0	0	0	0	0
ENSG00000223514	AC004866.1	0	0	0	0	0	0	0	0
ENSG00000224134	AC004866.3	0	0	0	0	0	0	0	0
ENSG00000230680	AC004869.2	0	0	0	0	0	0	0	0
ENSG00000240355	AC004869.3	0	0	0	0	0	0	0	0
ENSG00000229192	AC004870.3	0	0	0	0	0	0	0	0
ENSG00000223829	AC004870.4	0	0	0	0.16	0.2	0	0.58	0
ENSG00000214754	AC004870.5	0.35	0.11	0.34	0.23	0	0.15	0.78	0.66
ENSG00000221690	AC004875.1	0	0	0	0	0	0	0	0
ENSG00000224804	AC004878.2	0	0	0	0	0	0	0	0
ENSG00000198632	AC004878.3	0	0.62	0.15	0.5	0.48	0	0	0.66
ENSG00000205508	AC004878.5	0	0	0.21	0.03	0	0	0	0
ENSG00000205506	AC004878.6	0	0	0	0	0	0	0	0
ENSG00000249595	AC004878.7	0	0	0	0	0	0	0	0
ENSG00000254977	AC004878.8	0	0	0	0	0	0	0	0
ENSG00000256178	AC004889.1	1.87	6.3	0	4.88	2.66	10.74	3.35	5.91
ENSG00000238109	AC004893.10	0	0.12	0	0	0	0.08	0.06	0
ENSG00000242687	AC004893.11	0.99	0.71	2.98	1.68	1	1.42	1.27	1.39
ENSG00000264605	AC004895.1	0	0	0	0	0	0	0	0
ENSG00000231704	AC004895.4	0	0	0	0	0	0	0	0
ENSG00000267970	AC004899.1	0	0	0	0	0	0	0	0
ENSG00000225705	AC004899.3	0	0	0.07	0.05	0	0	0	0
ENSG00000232072	AC004901.1	0	0	0	0	0	0	0	0
ENSG00000237286	AC004906.3	0	0	0	0	0	0	0	0
ENSG00000226592	AC004911.2	0	0	0	0	0	0	0	0
ENSG00000177820	AC004917.1	8.94	4.27	2.1	6.61	6.22	6.72	8.3	9.83
ENSG00000228085	AC004920.2	0	0	0	0	0	0	0	0
ENSG00000236046	AC004920.3	0	0	0	0	0	0	0	0
ENSG00000221553	AC004924.1	0	0	0	0	0	0	0	0
ENSG00000225443	AC004938.5	0	0	0	0	0	0	0	0
ENSG00000228151	AC004941.3	0	0	0	0	0	0	0	0
ENSG00000231397	AC004941.5	0	0	0	0	0	0	6.13	0
ENSG00000265573	AC004943.1	0	0	0	0	0	0	0	0
ENSG00000222024	AC004945.1	0	0	0	0	0	0	0	0
ENSG00000233760	AC004947.2	0	0	0	0	0	0	0	0
ENSG00000239556	AC004951.5	0	0	0	0	0	0	0	0
ENSG00000228434	AC004951.6	0.31	0.37	0.06	0.18	0.58	0.45	0.34	0.17
ENSG00000243554	AC004967.7	0.4	0.37	1.16	0	0	0	0	0
ENSG00000223029	AC004969.1	0	0	0	0	0	0	0	0
ENSG00000221249	AC004980.1	0	0	0	0	0	0	0	0
ENSG00000214243	AC004980.10	0	0	0	0.93	0.38	0	0.3	0.59
ENSG00000185040	AC004980.11	0	0	0	0	0	0	0	0
ENSG00000205485	AC004980.7	3.23	3.02	2.58	2.76	4.17	4.98	3.03	2.86
ENSG00000250778	AC004980.8	0	0	0	0	0	0	0	0
ENSG00000230305	AC004980.9	0	0	0	0	0	0	0	0
ENSG00000241057	AC004985.12	0	0	0	0	0	0	0	0
ENSG00000231198	AC004987.10	0	0	0	0	0	0	0	0
ENSG00000233225	AC004987.9	0.08	0.65	0	0.31	0.12	0.2	0.05	0.3
ENSG00000203446	AC004988.1	0.19	0	0.14	0.05	0.28	0.06	0.09	0.05
ENSG00000255927	AC005000.1	0	0	0	0	0	0	0	0.3
ENSG00000264759	AC005000.2	0	0	0	0	0	0	0	0
ENSG00000213888	AC005003.1	2.8	1.33	1.7	0.92	0.39	0.64	1.34	0.98
ENSG00000230370	AC005007.3	0	0	0	0	0	0	0	0
ENSG00000237896	AC005008.2	0	0	0	0	0	0	0	0
ENSG00000226671	AC005008.3	0	0	0	0	0	0	0	0
ENSG00000231255	AC005009.1	0	0	0	0	0	0	0	0
ENSG00000233073	AC005009.2	0	0	0	0	0	0	0	0
ENSG00000255690	AC005013.1	0	0	0	0.09	0	0	0	0
ENSG00000228421	AC005013.5	0	0	0	0	0	0	0	0
ENSG00000224280	AC005014.5	0	0	0.04	0	0	0	0.08	0
ENSG00000174495	AC005017.2	0	0	0	0	0	0	0	0
ENSG00000213875	AC005019.2	0	0	0	0	0	0	0	0
ENSG00000224330	AC005019.3	0	0	0	0	0	0	0	0
ENSG00000265324	AC005020.1	0	0	0	0	0	0	0	0
ENSG00000224017	AC005022.1	0	0	0	0	0	0	0	0
ENSG00000236310	AC005027.3	0	0	0	0	0	0	0	0
ENSG00000232458	AC005029.1	0	0	0	0	0	0	0	0
ENSG00000233872	AC005033.6	0	0	0	0	0	0	0	0
ENSG00000230477	AC005034.2	0	0	0	0	0	0	0	0
ENSG00000226247	AC005034.3	0	0	0	0	0	0	0	0
ENSG00000224346	AC005037.1	0	0	0	0	0	0	0	0
ENSG00000221530	AC005037.2	0	0	0	0	0	0	0	0
ENSG00000183308	AC005037.3	0	0.93	0.96	0.33	4.4	0	0.64	1.56
ENSG00000226658	AC005037.4	0	0	0	0	0	0	0	0
ENSG00000235318	AC005037.6	0	0	0	0	0	0	0	0
ENSG00000226905	AC005040.3	0	0	0	0	0	0	0	0
ENSG00000234521	AC005041.11	0	0	0	0	0	0	0	0
ENSG00000258821	AC005041.17	0	0	0	1.46	0	0.62	0	0
ENSG00000227331	AC005042.2	0	0	0.59	0	0.32	0	0	0.26
ENSG00000231675	AC005042.3	0	0	0	0	0	0	0	0
ENSG00000204380	AC005042.4	0.27	0	0	0.04	0.04	0.37	0.14	0
ENSG00000228586	AC005042.5	0	0	0	0	0	0	0	0
ENSG00000216085	AC005048.1	0	0	0	0	0	0	0	0
ENSG00000243004	AC005062.2	0	0	0	0.13	0.16	0	0	0
ENSG00000222482	AC005071.1	0	0	0	0	0	0	0	0
ENSG00000224046	AC005076.5	0.28	0.4	2.17	0.14	0.51	0.71	0.27	0.81
ENSG00000227038	AC005077.12	0	0	0	0	0	0	0	0
ENSG00000230882	AC005077.14	0	0	0.13	0.02	0.03	0	0	0.02
ENSG00000228829	AC005077.5	0	0	0	0	0	0	0	0
ENSG00000224273	AC005077.7	0	0	0	0	0	0	0	0
ENSG00000213549	AC005077.8	0	0	0	0	0	0	0	0
ENSG00000241778	AC005077.9	0	0	0	0	0	0	0	0
ENSG00000214871	AC005082.1	0	0	0	0	0	0	0	0
ENSG00000226816	AC005082.12	0.24	0.3	0.12	0.12	0.19	0.05	0.19	0.23
ENSG00000233834	AC005083.1	0	0	0	0	0	0	0	0
ENSG00000230110	AC005086.1	0	0	0	0	0	0	0	0
ENSG00000256295	AC005086.2	0	0	0	0	0	0	0	0
ENSG00000258040	AC005086.3	0	0	0	0	0	0	0	0
ENSG00000258093	AC005086.4	0	0	0	0	0	0	0	0
ENSG00000264642	AC005088.1	0	0	0	0	0	0	0	0
ENSG00000229949	AC005094.2	0	0	0	0	0	0	0	0
ENSG00000219039	AC005102.1	0	0	0	0	0	0	0	0
ENSG00000223374	AC005104.3	0.41	0	0	0	0	0.52	0	0
ENSG00000225286	AC005105.2	0	0	0	0	0	0	0	0
ENSG00000248431	AC005150.1	0	0	0	0	0	0	0	0
ENSG00000228639	AC005152.3	0	0	0	0	0	0	0	0
ENSG00000196295	AC005154.6	6.73	7.49	4.12	9.49	4.5	7.41	6.43	6.86
ENSG00000244480	AC005154.7	0.13	0.18	0.18	0.25	0	0.16	0.06	0.24
ENSG00000226874	AC005154.8	0	0	0	0	0	0	0	0
ENSG00000221262	AC005159.1	0	0	0	0	0	0	0	0
ENSG00000227658	AC005160.3	0	0	0	0	0	0	0	0
ENSG00000221279	AC005161.1	0	0	0	0	0	0	0	0
ENSG00000229452	AC005162.4	0	0	0	0	0	0	0	0
ENSG00000233517	AC005162.5	0	0	0	0	0	0	0	0
ENSG00000269519	AC005176.1	0	0	0	0	0	0	0	0
ENSG00000268153	AC005176.2	0	0	0	0	0	0	0	0
ENSG00000268243	AC005176.3	0	0	0	0	0	0	0	0
ENSG00000251243	AC005178.1	0	0	0	0	0	0	0	0
ENSG00000229497	AC005189.6	0	0	0	0	0	0	0	0
ENSG00000263545	AC005195.1	0	0	0	0	0	0	0	0
ENSG00000269694	AC005197.2	0.17	0	0	0	0	0	0	0
ENSG00000252831	AC005215.1	0	0	0	0	0	0	0	0
ENSG00000236352	AC005220.3	0	0.11	0	0.11	0	0	0	0
ENSG00000231595	AC005224.2	0.06	0.41	0	0.39	0.27	0.21	0.32	0.32
ENSG00000264918	AC005229.1	0	0	0	0	0	0	0	0
ENSG00000213210	AC005229.5	0	0	0	0	0	0	0	0
ENSG00000213209	AC005229.7	0	0	0	0	0	0	0	0
ENSG00000236653	AC005235.1	0	0	0	0	0	0	0	0
ENSG00000235861	AC005237.2	0	0	0	0	0	0	0	0
ENSG00000225521	AC005237.4	0	0	0	0	0	0	0	0
ENSG00000268030	AC005253.2	0.35	0.8	0.91	1.17	0.81	0.75	1.19	0.92
ENSG00000268983	AC005253.4	4.58	0.97	4.31	1.46	1.8	0	3.44	3.16
ENSG00000256210	AC005255.3	0.35	0	0	0.35	0	10.63	0	0
ENSG00000269552	AC005255.5	0	0	0	0	0	0	0	0
ENSG00000172148	AC005255.6	0	0	0	0	0	0	0	0
ENSG00000267073	AC005256.1	0	0	0	0	0	0	0.94	0
ENSG00000267688	AC005262.2	0	0	0	0	0	0	0	0
ENSG00000267139	AC005262.3	0	0	0	0	0	0	0	0
ENSG00000266944	AC005262.4	0	0	0	0	0	0	0	0
ENSG00000267551	AC005264.2	0	0	0	0	0	0	0	0
ENSG00000197462	AC005276.1	0	0	0	0	0	0	0	0
ENSG00000170468	AC005280.1	4.26	3.67	6	3.76	1.36	3.65	5.13	1.28
ENSG00000226690	AC005281.1	0	0	0	0	0	0	0	0
ENSG00000225606	AC005281.2	0	1.33	0.16	0.38	0	0.28	0	0.21
ENSG00000221701	AC005284.1	0	0	0	0	0	0	0	0
ENSG00000265904	AC005288.1	0	0	0	0	0	0	0	0
ENSG00000236325	AC005300.5	0	0	0	0	0	0	0	0
ENSG00000235343	AC005301.8	0	0	0	0	0	0	0	0
ENSG00000233852	AC005304.1	0	0	0	0	0	0	0	0
ENSG00000267283	AC005306.3	2.17	1.01	1.06	2.39	0.88	1.14	1.04	0.18
ENSG00000260725	AC005307.1	0.11	0	0	0.11	0	0	0.1	0
ENSG00000267243	AC005307.3	0.95	1.76	0.07	1.41	0.09	0.3	0.89	0.83
ENSG00000233002	AC005324.6	0	0	0	0	0	0	0	0
ENSG00000233193	AC005324.7	0	0	0	0	0	0	0	0
ENSG00000231812	AC005326.2	0	0	0	0	0	0	0	0
ENSG00000248015	AC005329.7	1.57	0.33	0.3	0.28	0.23	0.4	0.49	0.7
ENSG00000267372	AC005330.2	0.58	0.13	0.42	0.14	0.09	0.09	0.07	0.07
ENSG00000267056	AC005336.4	0	0	0	0	0	0.09	0	0
ENSG00000267218	AC005336.5	0	0	0	0	0	0	0	0
ENSG00000268565	AC005339.2	0	0	0	0	0	0	0	0
ENSG00000248493	AC005351.1	0	0	0	0	0	0	0	0
ENSG00000250994	AC005355.1	0	0	0	0	0	0	0	0
ENSG00000251169	AC005355.2	0.51	0.24	0	0.08	0	0	0	0
ENSG00000262686	AC005356.1	0	0	0	0	0	0	0	0
ENSG00000266906	AC005357.1	0	0	0	0	0	0	0	0
ENSG00000273452	AC005358.1	0.08	0	0	0	0.03	0	0	0
ENSG00000227274	AC005358.3	0	0	0	0	0	0	0	0
ENSG00000255513	AC005363.9	6	0.6	0	0	4.08	4.71	0.43	3.44
ENSG00000252968	AC005370.1	0	0	0	0	0	0	0	0
ENSG00000266115	AC005375.1	0	0	0	0	0	0	0	0
ENSG00000269191	AC005387.2	0	0	0	0	0	0	0.4	0
ENSG00000268938	AC005387.3	0	0	0	0	0	0	0	0
ENSG00000267159	AC005391.2	0	0	0	0	0	0	0	0
ENSG00000227606	AC005392.13	0	0	0	0	0	0	0	0
ENSG00000267537	AC005394.1	0	0	0	0	0	0	0	0
ENSG00000269774	AC005399.1	0	0	0	0	0	0	0	0
ENSG00000257040	AC005477.1	0	0	0	0	0	0	0	0
ENSG00000222012	AC005481.5	0.02	0.02	0	0	0	0	0.06	0.04
ENSG00000259114	AC005484.5	0.09	0	0.04	0.07	0	0.04	0	0
ENSG00000225647	AC005487.2	0	0	0	0	0	0	0	0
ENSG00000267985	AC005488.1	0	0	0	0	0	0	0	0
ENSG00000205584	AC005488.11	0	0	0	0	0	0	0	0
ENSG00000214841	AC005493.1	0	0	0	0	0	0	0	0
ENSG00000267421	AC005498.3	1.05	1.16	0	0	0	0	1.43	0.56
ENSG00000267224	AC005498.4	0	0	0	0	0	0	0.7	0
ENSG00000252177	AC005513.1	0	0	0	0	0	0	0	0
ENSG00000223878	AC005517.3	0	0	0	0	0	0	0	0.31
ENSG00000230190	AC005518.2	0	0	0	0	0	0	0	0
ENSG00000258559	AC005519.4	0.52	0.8	0.57	0.57	0.57	1.12	1.72	0.9
ENSG00000213548	AC005522.6	0	0	0	0	0	0	0	0
ENSG00000225703	AC005522.7	0	0	0	0	0	0	0	0
ENSG00000269604	AC005523.2	0.58	0	0	2.91	0	0	0.53	0.54
ENSG00000268536	AC005523.3	0	0	0	0	1.16	0	0	0
ENSG00000230825	AC005532.5	0	0.19	0	0	0.24	0.25	0.34	0
ENSG00000234450	AC005534.6	0	0	0	0	0.53	0	0	0
ENSG00000224903	AC005534.8	0.15	0	0	0	0.18	0	0	0
ENSG00000232006	AC005537.2	0	0	0	0	0	0	0	0
ENSG00000237581	AC005538.5	0	0	0	0	0	0	0	0
ENSG00000228937	AC005539.2	0	0	0	0	0	0	0	0
ENSG00000235852	AC005540.3	0.62	0	0	0	0.24	0	0.19	0.31
ENSG00000214167	AC005544.1	0	2	0	1.98	0.19	0	0	0
ENSG00000266897	AC005546.2	0	0	0	0	0	0.72	0.56	0
ENSG00000263383	AC005549.1	0	0	0	0	0	0	0	0
ENSG00000265501	AC005549.2	0	0	0	0	0	0	0	0
ENSG00000268024	AC005549.3	0	0	0	0	0	0	0	0
ENSG00000237070	AC005550.3	0	0	0	0	0	0	0	0
ENSG00000229108	AC005550.4	0	0	0	0	0	0	0	0
ENSG00000225974	AC005550.5	0	0	0	0	0	0	0	0
ENSG00000266939	AC005559.2	0	0	0	0	0	0	0	0.82
ENSG00000267036	AC005559.3	0.07	0	0	0.07	0	0	0.13	0
ENSG00000214719	AC005562.1	3.86	4.97	4.65	3.25	3.88	5.81	4.26	2.81
ENSG00000226509	AC005588.2	0	0	0	0	0	0	0	0
ENSG00000236714	AC005592.1	0	0	0	0	0	0	0	0.03
ENSG00000231185	AC005592.2	0	0.49	0	0	0	0	0.51	1.25
ENSG00000261757	AC005592.3	0.05	0	0	0.05	0	0	0	0
ENSG00000205790	AC005594.3	0.11	0.04	0.06	0.03	0.09	0.12	0.18	0.03
ENSG00000267223	AC005597.1	0	0	0	0	0	0	0	0
ENSG00000269205	AC005606.1	0	0	0	0	0	0	0	0
ENSG00000261790	AC005606.14	0	0	0	0	0	0	0	0
ENSG00000260107	AC005606.15	1.54	1.2	0	1.48	0	2.04	0.72	0.82
ENSG00000249034	AC005609.1	0	0	0	0	0	0	0	0
ENSG00000248106	AC005609.2	0	0	0	0	0	0	0	0
ENSG00000269296	AC005614.3	0	0	0	0	0	0	0	0
ENSG00000269749	AC005614.5	0	0	0	2.85	0	0	0	0
ENSG00000266893	AC005616.1	0	0	0	0	0	0	0.07	0
ENSG00000267423	AC005616.2	0	0	0	0	0	0	0	0
ENSG00000255729	AC005618.1	8.42	7.55	9.36	7.96	7.95	7.84	18.48	5.54
ENSG00000272070	AC005618.6	0.1	0.24	0.11	2.32	0.03	0.06	0.09	1.01
ENSG00000263780	AC005621.1	0	0	0	0	0	0	0	0
ENSG00000267201	AC005624.2	0	0	0	0	0	0	0	0
ENSG00000266963	AC005625.1	0	0	0	0	0	0	0	0
ENSG00000269354	AC005626.3	0	0	0	0	0	0	0	0
ENSG00000221454	AC005631.1	0	0	0	0	0	0	0	0
ENSG00000228649	AC005682.5	5.03	2.88	4.47	3.32	5.35	3.39	6.35	3.45
ENSG00000226329	AC005682.6	0.18	0	0	0.06	0.14	0.15	0	0.06
ENSG00000226279	AC005682.7	0	0.29	0	0	0	0	0	0
ENSG00000235664	AC005682.8	0	0.16	0	0	0	0	0	0
ENSG00000265985	AC005686.1	0	0	0	0	0	0	0	0
ENSG00000263623	AC005701.1	0	0	0	0	0	0	0	0
ENSG00000263422	AC005702.1	0	0	0	0	0	0	0	0
ENSG00000263820	AC005702.2	0	0	0	0	0	0	0	0
ENSG00000265638	AC005702.3	0	0	0	0	0	0	0	0
ENSG00000266701	AC005702.4	0	0	0	0	0	0	0	0
ENSG00000237377	AC005703.2	0	0	0	0	0	0	0	0
ENSG00000230971	AC005703.3	0	0	0	0	0	0	0	0
ENSG00000230607	AC005722.4	0	0	0	0	0	0	0	0
ENSG00000253002	AC005725.1	0	0	0	0	0	0	0	0
ENSG00000225681	AC005730.2	0	0	0	0	0	0	0	0
ENSG00000226040	AC005740.3	0	0	0	0	0	0	0.29	0
ENSG00000250347	AC005740.4	0	0	0	0	0	0	0	0
ENSG00000254099	AC005740.5	0	0	0	0	0	0	0	0
ENSG00000271871	AC005740.6	0	0	0	0	0.25	0	0.1	0.1
ENSG00000249418	AC005741.2	0	0	0	0	0	0	0	0
ENSG00000272154	AC005754.7	0	0	0	0	0	0.29	0	0
ENSG00000272108	AC005754.8	0.04	0.04	0	0	0	0	0	0.11
ENSG00000267044	AC005757.6	0	0	0	0	0	0	0	0
ENSG00000267037	AC005757.7	0	0	0.4	0	0	0	0	0.03
ENSG00000267630	AC005758.1	0	0	0	0	0	0	0	0
ENSG00000232058	AC005772.2	0	0	0	0	0	0	0	0
ENSG00000266933	AC005775.2	0	0	0	0	0.21	0	0	0
ENSG00000270802	AC005776.1	0	0	0	0	0	0	0	0
ENSG00000267148	AC005777.3	0	0	0	0	0	0	0	0
ENSG00000225157	AC005779.1	0	0	0	0	0	0	0	0
ENSG00000267545	AC005779.2	0	0	0	0	0	0	0	0
ENSG00000267320	AC005780.1	0	0	0	0	0	0	0	0
ENSG00000266209	AC005783.1	0	0	0	0	0	0	0	0
ENSG00000268189	AC005785.2	0.21	0.09	0.46	0.25	0.12	0.53	0.2	0.14
ENSG00000266959	AC005786.3	0	0	0	0	0	0	0	0
ENSG00000267231	AC005786.5	0	0	0	0	0	0	0	0
ENSG00000267436	AC005786.7	0.4	0.31	0	0	0	0	0	0
ENSG00000267473	AC005789.11	3.98	3.44	6.31	5.83	12.36	12.58	11.13	8.4
ENSG00000267090	AC005789.9	0	0	0	0	0	0	0	0
ENSG00000268582	AC005794.1	0	0	0	0	0	0	0	0
ENSG00000268034	AC005795.1	0.6	0.6	1.3	0.29	1.6	0.56	0.43	0.14
ENSG00000235415	AC005808.3	0	0	0	0	0	0	0	0
ENSG00000235554	AC005822.1	0	0	0.27	0	0.33	0	0.09	0.09
ENSG00000196138	AC005831.1	0	0	0	0	0	0	0	0
ENSG00000223544	AC005838.2	0	0	0	0	0	0	0	5.11
ENSG00000206044	AC005841.1	0	0	0	0	0	0.4	0	0
ENSG00000205325	AC005863.1	0.03	0.05	0	0	0	0.16	0	0.1
ENSG00000238212	AC005863.2	0	0	0	0	0	0	0	0
ENSG00000227694	AC005884.1	0.43	1.16	0.61	0	0.43	1.46	0	0.79
ENSG00000266257	AC005926.1	0	0	0	0	0	0	0	0
ENSG00000269019	AC005932.1	0.52	0.38	1.36	0.14	0.29	0	0.74	0.49
ENSG00000266926	AC005943.4	0.54	0.25	0.39	0	0.32	0	0.26	0.25
ENSG00000267161	AC005943.5	3.32	3.74	3.61	3.01	4.66	4.15	3	5.15
ENSG00000267469	AC005944.2	1.73	4.94	0	0	5.54	1.23	1.17	1.21
ENSG00000267138	AC005954.3	0	0	0	0	0	0	0	0
ENSG00000267205	AC005954.4	0	0	0	0	0	0	0	0
ENSG00000237713	AC006000.5	0	0	0	0	0	0	0	0
ENSG00000177418	AC006001.1	0	0	0	0	0	0.36	0	0
ENSG00000231515	AC006003.3	0	0	0	0	0	0	0	0
ENSG00000236795	AC006004.1	0	0	0	0	0	0	0	0
ENSG00000230746	AC006007.1	0	0	0	0	0	0	0	0
ENSG00000244563	AC006011.4	39.89	41.52	31.11	27.23	37.59	34.3	32.18	57.84
ENSG00000268891	AC006014.1	0	0	0	0	0	0	0	0
ENSG00000205505	AC006014.10	0	0	0	0	0	0	0	0
ENSG00000242073	AC006014.7	0.89	0	0.86	1.49	0.38	1.17	2.47	0.28
ENSG00000146722	AC006014.8	0.11	0.61	0	0	0	0.13	0.11	0
ENSG00000203335	AC006019.3	0	0.03	0	0	0	0	0	0
ENSG00000233363	AC006019.4	0	0	0	0	0	0	0	0
ENSG00000223419	AC006022.4	0	0	0	0	0	0	0	0
ENSG00000248711	AC006023.8	0	0	0	0	0	0	0	0
ENSG00000218305	AC006024.4	0	0	0	0	0	0	0.1	0
ENSG00000223275	AC006026.1	0	0	0	0	0	0	0	0
ENSG00000232553	AC006026.10	0	0	0.1	0	0.08	0	0	0
ENSG00000228953	AC006026.12	0	0	0	0	0	0	0	0
ENSG00000234286	AC006026.13	0	0	0	0	0	0	0	0
ENSG00000224785	AC006026.9	0.14	0.04	0	0	0.16	0.23	0	0.13
ENSG00000231357	AC006028.11	0	0	0	0	0	0	0	0
ENSG00000231916	AC006033.22	0	0	1.31	0	0	0	0	0
ENSG00000230981	AC006035.1	0	0	0	0	0	0	0	0
ENSG00000226442	AC006037.2	0	0	0	0	0	0	0	0
ENSG00000229379	AC006041.1	0	0	0	0	0	0	0	0
ENSG00000227719	AC006042.6	0	0	0	0	0	0	0	0
ENSG00000233108	AC006042.7	0	0	0	0	0	0	0	0
ENSG00000233264	AC006042.8	0.12	0	0	0	0.07	0	0.11	0
ENSG00000225816	AC006045.3	0	0	0	0	0	0	0	0
ENSG00000231421	AC006050.2	0	0	0	0	0	0	0	0
ENSG00000251439	AC006070.12	0	0	0	0	0	0	0	0
ENSG00000225563	AC006076.1	0	0	0	0	0	0	0	0
ENSG00000270892	AC006077.4	0	0	0	0	0	0	0	0
ENSG00000265189	AC006080.1	0	0	0	0	0	0	0	0
ENSG00000178430	AC006111.1	0.38	0	0.08	0.33	0.18	0.06	0	0.05
ENSG00000265070	AC006115.1	0	0	0	0	0	0	0	0
ENSG00000269793	AC006115.3	1.42	1.02	0.84	1.28	0.63	1.01	0.33	1.46
ENSG00000268407	AC006115.6	0	0	0	0	0	0	0	0
ENSG00000266631	AC006116.1	0	0	0	0	0	0	0	0
ENSG00000267192	AC006116.12	0	0	0	0.38	0	0	0	0
ENSG00000266932	AC006116.13	0	0	0	0	0	0	0	0.28
ENSG00000267145	AC006116.14	0	0	0	0	0	0	0	0
ENSG00000267429	AC006116.15	0.09	0	0	0	0	0.11	0.16	0
ENSG00000267549	AC006116.17	0	0	0.08	0.11	0	0	0	0.19
ENSG00000267298	AC006116.19	0.74	0	0	0	0	0	0.24	0
ENSG00000267710	AC006116.20	0	0	0	0	0	0	0	0
ENSG00000267606	AC006116.21	0	0	0	0	0	0	0	0
ENSG00000266907	AC006116.22	0	0.03	0	0	0.09	0.05	0	0
ENSG00000267776	AC006116.24	1.01	0.54	0.69	0.72	0	3.89	0.68	1.33
ENSG00000267459	AC006116.27	4.84	3.77	4.69	4.35	2.23	10.77	3.8	2.06
ENSG00000266958	AC006126.3	0	0	0	0	0	0	0	0
ENSG00000267045	AC006126.4	0	0	0	0	0	0	0	0
ENSG00000268355	AC006129.1	0	0	0	0	0	0	0	0
ENSG00000268027	AC006129.2	0	0	0	0	0	0	0	0
ENSG00000270164	AC006129.4	0	0	0	0	0	0	0	0
ENSG00000263997	AC006130.1	0	0	0	0	0	0	0	0
ENSG00000267063	AC006130.3	0.03	0	0	0	0	0	0	0
ENSG00000267398	AC006130.4	0	0	0	0	0	0	0	0
ENSG00000240320	AC006133.3	0	0	0	0	0	0	0	0
ENSG00000263416	AC006145.1	0	0	0	0	0	0	0	0
ENSG00000226323	AC006150.1	0	0	0	0	0	0	0	0
ENSG00000221428	AC006150.2	0	0	0	0	0	0	0	0
ENSG00000251154	AC006153.3	0	0	0	0	0	0	0	0
ENSG00000225516	AC006156.1	0	0	0	0	0	0	0	0
ENSG00000270073	AC006156.2	0	0	0	0	0	0	0	0
ENSG00000231210	AC006159.3	0	0	0	0	0	0	0	0
ENSG00000243220	AC006159.4	0	0	0	0	0	0	0	0
ENSG00000235427	AC006159.5	0	0	0	0	0	0	0	0
ENSG00000249502	AC006160.5	0.3	0.14	0.43	0	0.18	0	0.28	0.14
ENSG00000238090	AC006195.2	0	0	0	0	0	0	0	0
ENSG00000230173	AC006196.1	0	0	0	0	0	0	0	0
ENSG00000229457	AC006227.1	0	0	0	0	0	0	0	0
ENSG00000269745	AC006262.10	0	0	0	0	0	0	0	0
ENSG00000269729	AC006262.4	0	0	0	0.2	0	0	0.4	0
ENSG00000268621	AC006262.5	0.9	0.09	0	1.79	0.11	3.02	1.38	0
ENSG00000268460	AC006262.6	0	0.05	0	0	0	0	0	0
ENSG00000269483	AC006272.1	0	0	0	0	0	0	0	0
ENSG00000268316	AC006272.2	0	0	0	0	0	0	0	0
ENSG00000272473	AC006273.4	0.24	0	0.53	0	0	0	0	0.11
ENSG00000267530	AC006273.5	5.05	4.52	3.6	3.74	2.47	2.91	2.5	2.63
ENSG00000266927	AC006273.7	0.58	1.11	0	2.32	1.45	0	0	0.55
ENSG00000253392	AC006277.2	0	0	0	0	0.5	0.38	0	0.13
ENSG00000251412	AC006296.1	0	0	0	0	0	0	0	0
ENSG00000248425	AC006296.2	0	0	0	0	0	0	0	0
ENSG00000222994	AC006322.1	0	0	0	0	0	0	0	0
ENSG00000230785	AC006326.3	0	0	0	0	0	0	0	0
ENSG00000230605	AC006326.5	0	0	0	0	0	0	0	0
ENSG00000252471	AC006328.1	0	0	0	0	0	0	0	0
ENSG00000233619	AC006328.9	0	0	0	0	0	0	0	0
ENSG00000235094	AC006335.10	0	0	0	0	0	0	0	0
ENSG00000242879	AC006335.11	0	0	0	0	0	0	0	0
ENSG00000251275	AC006335.2	0	0	0	0	0	0	0	0
ENSG00000250204	AC006335.6	0	0	0	0	0	0	0	0
ENSG00000229110	AC006355.3	0	0	0	0	0	0	0	0
ENSG00000244000	AC006366.3	0	0	0	0	0	0	0	0
ENSG00000236213	AC006369.2	0	0	0	0	0	0	0	0
ENSG00000236572	AC006369.3	0	0	0	0	0	0	0	0
ENSG00000252694	AC006371.1	0	0	0	0	0	0	0	0
ENSG00000236669	AC006372.1	0	0	0	0	0	0	0	0
ENSG00000234210	AC006372.4	0	0	0	0	0	0	0	0
ENSG00000223872	AC006372.5	0	0	0	0	0	0	0	0
ENSG00000233191	AC006372.6	0	0	0	0	0	0	0	0
ENSG00000235431	AC006373.1	0	0	0	0	0	0	0	0
ENSG00000223070	AC006377.1	0	0	0	0	0	0	0	0
ENSG00000236861	AC006378.2	0	0	0	0	0	0	0	0
ENSG00000221751	AC006380.1	0	0	0	0	0	0	0	0
ENSG00000231418	AC006380.3	0	0	0	0	0	0	0	0
ENSG00000251638	AC006390.4	0	0	0	0	0	0	0	0
ENSG00000248851	AC006427.2	0	0	0	0	0	0	0	0
ENSG00000266633	AC006432.1	0	0	0	0	0	0	0	0
ENSG00000205821	AC006435.1	0	0	0	0	0.18	0	0	0
ENSG00000242209	AC006445.6	0	0	0	0	0	0	0	0
ENSG00000249148	AC006445.7	0	0	0	0	0	0	0	0
ENSG00000269094	AC006449.1	19.75	22.18	8.72	21.2	9.88	25.76	15.14	19.42
ENSG00000221732	AC006452.1	0	0	0	0	0	0	0	0
ENSG00000230000	AC006455.1	0	0	0	0	0	0	0	0
ENSG00000227489	AC006458.3	0	0	0	0	0	0	0	0
ENSG00000228509	AC006460.2	0	0	0	0	0	0	0.13	0
ENSG00000228568	AC006461.2	0	0	0	0	0	0	0	0
ENSG00000214998	AC006465.4	0.08	0	0.12	0	0	0	0	0
ENSG00000232887	AC006466.5	0	0	0	0	0	0	0	0
ENSG00000265600	AC006480.1	0	0	0	0	0	0	0	0
ENSG00000228675	AC006482.1	0	0	0	0	0	0	0	0
ENSG00000263900	AC006483.1	0	0	0	0	0	0	0	0
ENSG00000228974	AC006483.5	0	0	0	0	0	0	7	0
ENSG00000204957	AC006486.1	0.63	0.65	0.54	0.62	0.79	0.23	0.32	0.53
ENSG00000268643	AC006486.9	0	0	1.71	0	0.77	0.73	1.75	0.73
ENSG00000252789	AC006487.1	0	0	0	0	0	0	0	0
ENSG00000251338	AC006499.1	0	0	0	0	0	0	0	0
ENSG00000251278	AC006499.2	0	0	0	0	0	0	0	0
ENSG00000250505	AC006499.3	0	0	0	0	0	0	0	0
ENSG00000250074	AC006499.4	0	0	0	0	0	0	0	0
ENSG00000250573	AC006499.5	0	0	0	0	0	0	0	0
ENSG00000248777	AC006499.6	0	0	0	0	0	0	0	0
ENSG00000251296	AC006499.7	0	0	0	0	0	0	0	0
ENSG00000250040	AC006499.8	0	0	0	0	0	0	0	0
ENSG00000271544	AC006499.9	0	0	0	0	0	0	0	0
ENSG00000224443	AC006509.4	0	0	0	0	0	0	0	0
ENSG00000224058	AC006509.7	0	0	0	0	0	0	0	0
ENSG00000222548	AC006534.1	0	0	0	0	0	0	0	0
ENSG00000265086	AC006534.2	0	0	0	0	0	0	0	0
ENSG00000261342	AC006538.1	0.33	1.25	0.24	0.43	0.83	0.61	0.52	0.77
ENSG00000267001	AC006538.4	4.76	3.62	0	0	2.1	0	3.39	6.21
ENSG00000264441	AC006539.1	0	0	0	0	0	0	0	0
ENSG00000240673	AC006539.2	0	0	0	0	0	0	0	0
ENSG00000268070	AC006539.3	0	0.22	0	0	0	0	0	0
ENSG00000269154	AC006539.4	0	0	0	0	0	0	0	0
ENSG00000236540	AC006547.13	1.14	0.94	0.19	0.87	2.03	1.13	1.8	0.81
ENSG00000234409	AC006547.14	0.18	0.25	0.31	0	0.08	0	0.19	0.19
ENSG00000268292	AC006547.15	0	0	0	0	0	0.8	0	0
ENSG00000243762	AC006547.8	0	0.72	0	0	0.59	0	0	0.28
ENSG00000225480	AC006548.19	0	0	0	0	0	0	0	0
ENSG00000270226	AC006548.26	0	0	0	0	0	0	0	0
ENSG00000250456	AC006552.1	0	0	0	0	0	0	0	0
ENSG00000252234	AC006557.1	0	0	0	0	0	0	0	0
ENSG00000222226	AC006926.1	0	0	0	0	0	0	0	0
ENSG00000269194	AC006942.4	0.57	0	0	0.56	0.69	0.71	2.19	0.27
ENSG00000235328	AC006946.12	1.03	0	0	0	0	0	0	0
ENSG00000235478	AC006946.15	0	0	0	0	0	0	0	0
ENSG00000273203	AC006946.16	0	0.05	0	0	0	0	0	0
ENSG00000273442	AC006946.17	0	0	0	0	0	0	0	0
ENSG00000229330	AC006947.1	0	0	0	0	0	0	0	0
ENSG00000264133	AC006953.1	0	0	0	0	0	0	0	0
ENSG00000234457	AC006960.5	0	0	0	0	0	0	0	0
ENSG00000237400	AC006960.7	0	0	0	0	0	0	0	0
ENSG00000269446	AC006967.1	0	0	0	0	0	0	0	0
ENSG00000235859	AC006978.6	2.11	2.61	2.27	1.46	0.88	2.95	2.55	1.48
ENSG00000235193	AC006987.4	0	0	0	0	0	0	0	0
ENSG00000235691	AC006987.5	0	0	0	0	0	0	0	0
ENSG00000226975	AC006987.6	0	0	0	0	0	0	0	0
ENSG00000231411	AC006987.7	0	0	0	0	0	0	0	0
ENSG00000211518	AC006988.1	0	0	0	0	0	0	0	0
ENSG00000224518	AC006989.2	0	0	0	0	0	0	0	0
ENSG00000231063	AC006994.1	0	0	0	0	0	0	0	0.24
ENSG00000231294	AC006994.2	0	0	0	0	0	0	0	0
ENSG00000263530	AC006994.3	0	0	0	0	0	0	0	0
ENSG00000205580	AC006995.8	0.6	0.65	0.53	0.71	0.15	0.24	0.17	0.18
ENSG00000225726	AC007000.10	0	0	0	0	0	0	0	0
ENSG00000237815	AC007000.11	0	0	0	0	0	0	0	0
ENSG00000205482	AC007000.12	0	0.12	0	0.1	0	0	0	0.3
ENSG00000231183	AC007003.1	0	0	0	0	0	0	0	0
ENSG00000244239	AC007009.1	2.2	2.5	1.29	0	1.08	1.67	0.43	0
ENSG00000265212	AC007009.2	0	0	0	0	0	0	0	0
ENSG00000249930	AC007016.3	0	0	0	0	0	0	0	0
ENSG00000263653	AC007025.1	0	0	0	0	0	0	0	0
ENSG00000230751	AC007036.4	0	0	0	0	0	0	0	0
ENSG00000251660	AC007036.5	0	0	0.26	2.18	1.71	1	0	1.31
ENSG00000227017	AC007036.6	0	0	0	0	0	0	0.17	0
ENSG00000229127	AC007038.7	0.04	0	0.11	0	0.13	0	0.07	0.14
ENSG00000265812	AC007040.1	0	0	0	0	0	0	0	0
ENSG00000258881	AC007040.11	0.63	0.19	0.57	0.1	0.34	0.06	0.48	0.12
ENSG00000266029	AC007040.2	0	0	0	0	0	0	0	0
ENSG00000266186	AC007040.3	0	0	0	0	0	0	0	0
ENSG00000228384	AC007040.6	0.09	0	0.13	0.07	0.09	0.1	0	0
ENSG00000239322	AC007040.7	3.07	0.66	2.57	0.9	1.41	0.39	1.73	1.11
ENSG00000236469	AC007040.8	0	0	0	0	0	0	0	0
ENSG00000252216	AC007041.1	0	0	0	0	0	0	0	0
ENSG00000235411	AC007041.2	0	0	0	0	0.19	0	0.15	0
ENSG00000264718	AC007050.1	0	0	0	0	0	0	0	0
ENSG00000236003	AC007050.17	0	0	0	0	0	0	0	0
ENSG00000250261	AC007050.18	0	0	0	0	0	0	0	0
ENSG00000239163	AC007056.1	0	0	0	0	0	0	0	0
ENSG00000237835	AC007064.22	0	0	0	0	0	0	0	0
ENSG00000237689	AC007064.24	0	0	0	0.3	0	0	0	0
ENSG00000237358	AC007064.25	0	0	0	0	0	0	0	0
ENSG00000250614	AC007078.4	0	0	0	0	0	0	0	0
ENSG00000223838	AC007091.1	0	0	0	0	0	0	0	0
ENSG00000223052	AC007096.1	0	0	0	0	0	0	0	0
ENSG00000226605	AC007098.1	0	0	0	0	0	0	0	0
ENSG00000231172	AC007099.1	0	0	0	0	0	0	0	0
ENSG00000237293	AC007099.2	0	0	0	0	0	0	0	0
ENSG00000251410	AC007106.1	0	0	0	0	0	0	0	0
ENSG00000265809	AC007114.1	0	0	0	0	0	0	0	0
ENSG00000258148	AC007115.3	0	0	0	0	0	0	0	0
ENSG00000250497	AC007126.1	0	0	0	0	0	0	0	0
ENSG00000229970	AC007128.1	0	0	0	0	0	0	0	0
ENSG00000222030	AC007131.1	0	0	0	0	0	0	0	0
ENSG00000233891	AC007131.2	0	0	0	0	0	0	0	0
ENSG00000221653	AC007131.3	0	0	0	0	0	0	0	0
ENSG00000267180	AC007136.1	0	0	0	0	0	0	0	0
ENSG00000234718	AC007161.5	0	0	0	0	0.11	0.11	0.09	0.26
ENSG00000224590	AC007163.10	0	0	0	0	0	0	0	0
ENSG00000234731	AC007163.11	0	0	0	0	0	0	0	0
ENSG00000237166	AC007163.3	0	0	0	0	0	0	0	0
ENSG00000230408	AC007163.6	0	0.11	0.17	0.12	0	0	0	0
ENSG00000234842	AC007163.8	0	0	0	0	0	0	0	0
ENSG00000227736	AC007163.9	0	0	0	0	0	0	0	0
ENSG00000231815	AC007179.1	0	0	0	0	0	0	0	0
ENSG00000252455	AC007179.2	0	0	0	0	0	0	0	0
ENSG00000224721	AC007182.6	0	0	0	0	0	0	0	0
ENSG00000269145	AC007192.6	0	0	0	0	0	0	0	0
ENSG00000269124	AC007193.10	0	0	0	0	0	0	0	0
ENSG00000267922	AC007193.6	0	0	0	0	0	0	0	0
ENSG00000269151	AC007193.8	0	0	0	0	0	0	0	0
ENSG00000268810	AC007193.9	0	0	1.31	0	0	0.7	0	0.85
ENSG00000268461	AC007204.1	0	0	0	0	0	0	0	0
ENSG00000267268	AC007204.2	0	0	0	0	0	0	0	0
ENSG00000266163	AC007216.1	0	0	0	0	0	0	0	0
ENSG00000269121	AC007216.2	0	0	0	0	0	0	0	0
ENSG00000269696	AC007228.11	0.32	0.07	0.23	0.08	0.09	0.15	0.04	0.23
ENSG00000268352	AC007228.5	0	0	0	0	0	0	0	0
ENSG00000268036	AC007228.8	0	0	0	0	0	0	0	0
ENSG00000268568	AC007228.9	0.07	0.06	0	0	0	0.17	0.06	0
ENSG00000267544	AC007229.3	0.49	0	0	0	0.61	0	0	0.47
ENSG00000226230	AC007237.2	0	0	0	0	0	0	0	0
ENSG00000231043	AC007238.1	0.05	0.38	0.27	0.45	0.72	0.74	0.34	0.77
ENSG00000252439	AC007241.1	0	0	0	0	0	0	0	0
ENSG00000221374	AC007242.1	0	0	0	0	0	0	0	0
ENSG00000231312	AC007246.3	7.98	8.84	8.21	8.97	4.35	6.99	6.72	6.39
ENSG00000205716	AC007248.6	0	0	0	0	0	0	0	0
ENSG00000236785	AC007248.7	0	0	0	0	0	0	0	0
ENSG00000217258	AC007249.3	0.63	0	0	0	0	0	0	0
ENSG00000225226	AC007250.4	0	0	0	0	0	0	0	0
ENSG00000236757	AC007251.2	0	0	0	0	0	0	0	0
ENSG00000235653	AC007253.1	0	0	0	0	0	0	0	0
ENSG00000223813	AC007255.8	0.11	0.26	0	0.23	0	0.35	0	0.22
ENSG00000213090	AC007256.5	0.17	0	0.12	0.08	0.13	0	0	0
ENSG00000226925	AC007271.3	0	0	0	0	0	0	0	0
ENSG00000237078	AC007272.1	0	0	0	0	0	0	0	0
ENSG00000224672	AC007272.3	0	0	0	0	0	0	0	0
ENSG00000223422	AC007274.2	0	0	0	0	0	0	0	0
ENSG00000236690	AC007274.5	0	0	0	0	0	0	0	0
ENSG00000213981	AC007277.3	0	0	0.11	0	0	0	0	0
ENSG00000236525	AC007278.2	0	0	0	0	0	0	0	0
ENSG00000234389	AC007278.3	0	0	0	0	0	0	0	0
ENSG00000230799	AC007279.2	0	0	0.37	0	0.15	0.31	0	0.24
ENSG00000224299	AC007282.6	0	0	0	0	0	0	0	0
ENSG00000235579	AC007283.4	0	0	0	0	0	0	0	0
ENSG00000234431	AC007283.5	0	0	0	0	0	0	0	0
ENSG00000227014	AC007285.6	0.34	0.38	0.17	0	0.25	0.51	0.11	0.22
ENSG00000231519	AC007285.7	0	0	0	0	0	0	0	0
ENSG00000267938	AC007292.1	0	0	0	0	0	0	0	0
ENSG00000269318	AC007292.3	0.37	0.04	0	0.14	0.11	0.17	0.18	0.13
ENSG00000269807	AC007292.4	0	0	0	0	0	0	0	0
ENSG00000267980	AC007292.6	0.9	0.28	0.44	0.88	0.18	0.19	0.29	0.14
ENSG00000269425	AC007292.7	2.08	0	0	0	0	0	0	0
ENSG00000234252	AC007308.6	0.1	0	0	0	0.08	0.08	0.16	0
ENSG00000272600	AC007308.7	0	0	0	0	0	0	0	0
ENSG00000224946	AC007312.3	0	0	0	0	0	0	0	0
ENSG00000226046	AC007316.3	0	0.6	0	0	0	0	0	0
ENSG00000233128	AC007317.1	0	0	0	0	0	0	0	0
ENSG00000172974	AC007318.5	2.08	1.27	2.86	1.55	1.75	2.15	1.57	1.04
ENSG00000224063	AC007319.1	0	0	0	0	0	0.48	0	0
ENSG00000229725	AC007322.1	0	0	0	0	0	0	0	0
ENSG00000251618	AC007322.3	0	0	0	0	0	0	0	0
ENSG00000227444	AC007322.5	0	0	0	0	0	0	0	0
ENSG00000237968	AC007322.7	0	0	0	0	0	0	0	0
ENSG00000271275	AC007326.9	0	0	0	0	0	0	0	0
ENSG00000229679	AC007327.5	0	0	0	0	0	0	0	0
ENSG00000228770	AC007327.6	0	0	0	0	0	0	0	0
ENSG00000221515	AC007333.1	0	0	0	0	0	0	0	0
ENSG00000221134	AC007339.1	0	0	0	0	0	0	0	0
ENSG00000214696	AC007347.1	0.95	2.07	1.16	2.25	0	1.83	2.55	0
ENSG00000229424	AC007349.4	0	0	0	0	0	0	0	0
ENSG00000235728	AC007349.5	0	0	0	0	0	0	0	0
ENSG00000230831	AC007349.7	0	0	0	0	0	0	0	0
ENSG00000221532	AC007353.1	0	0	0	0	0	0	0	0
ENSG00000221489	AC007358.1	0	0	0	0	0	0	0	0
ENSG00000236951	AC007359.6	0	0	0	0	0	0	0	0
ENSG00000180672	AC007362.1	5.47	4.22	2.63	2.99	2.35	1.54	2.4	1.05
ENSG00000225216	AC007362.3	0	0	0	0	0	0	0	0
ENSG00000162947	AC007364.1	0	0	0	0	0	0	0	0
ENSG00000233694	AC007365.1	0	0	0	0	0	0	0	0
ENSG00000253082	AC007365.2	0	0	0	0	0	0	0	0
ENSG00000226756	AC007365.3	0.6	0.18	0	0	0	0	0	0.19
ENSG00000227791	AC007365.4	0	0	0	0	0	0	0.36	0
ENSG00000269883	AC007375.1	0	0	0	0	0	0	0	0
ENSG00000268898	AC007377.1	0	0	0	0	0	0	0	0
ENSG00000223929	AC007381.2	0	0	0	0	0	0	0	0
ENSG00000228590	AC007381.3	0	0	0	0	0	0	0	0
ENSG00000268688	AC007382.1	0	0	17.93	39.38	0	0	0	0
ENSG00000227946	AC007383.3	3.89	2.3	3.67	2.98	2.7	4.41	4.32	4.35
ENSG00000231955	AC007383.4	0	0	0	0	0	0	0	0
ENSG00000159186	AC007383.6	0	0	0	0	0	0	0	0
ENSG00000237638	AC007386.2	0	0	0	0	0	0	0	0
ENSG00000227394	AC007386.3	0	0	0	0	0	0	0	0
ENSG00000232613	AC007386.4	0	0	0	0	0	0	0	0
ENSG00000224646	AC007387.2	0	0	0	0	0	0	0	0
ENSG00000237979	AC007389.1	0	0	0	0	0	0	0.13	0
ENSG00000223739	AC007389.2	0	0	0	0	0	0	0	0
ENSG00000235725	AC007389.3	0	0	0	0	0	0	0	0
ENSG00000265899	AC007389.4	0	0	0	0	0	0	0	0
ENSG00000233159	AC007390.4	0	0	0	0	0	0	0	0
ENSG00000232028	AC007391.2	0	0	0	0	0	0	0	0
ENSG00000232046	AC007392.3	0	0	0	0	0	0	0	0
ENSG00000237179	AC007392.4	0	0	0	0	0	0	0	0
ENSG00000223604	AC007394.3	0	0	0	0	0	0	0	0
ENSG00000235035	AC007395.3	0	0	0	0	0	0	0	0
ENSG00000231386	AC007395.4	0	0	0	0	0	0	0	0
ENSG00000256845	AC007401.1	0	0	0	0	0	0	0	0
ENSG00000217075	AC007401.2	0	0	0	0	0	0	0	0
ENSG00000222692	AC007402.1	0	0	0	0	0	0	0	0
ENSG00000232688	AC007403.1	0	0	0	0	0	0	0	0
ENSG00000230525	AC007403.2	0	0	0	0	0	0	0	0
ENSG00000223859	AC007403.3	0	0	0	0	0	0	0	0
ENSG00000234350	AC007405.4	0	0	0	0	0	0	0	0
ENSG00000239467	AC007405.6	0.18	0.51	1.06	0.36	0.29	0	0.64	0.75
ENSG00000235934	AC007405.8	0	0	0	0	0	0	0	0
ENSG00000268503	AC007421.1	0	0	0	0	0	0	0	0
ENSG00000224173	AC007422.1	0	0	0	0	0	0	0	0
ENSG00000266510	AC007435.1	0	0	0	0	0	0	0	0
ENSG00000211542	AC007436.1	0	0	0	0	0	0	0	0
ENSG00000221128	AC007450.1	0	0	0	0	0	0	0	0
ENSG00000267893	AC007461.1	0	0	0	0	0	0.81	0	0.15
ENSG00000226101	AC007461.2	0	0	0	0	0	0	0	0
ENSG00000226506	AC007463.2	0	0	0	0	0	0	0	0
ENSG00000212032	AC007486.1	0	0	0	0	0	0	0	0
ENSG00000215923	AC007528.1	0	0	0	0	0	0	0	0
ENSG00000252445	AC007535.1	0	0	0	0	0	0	0	0
ENSG00000221156	AC007551.1	0	0	0	0	0	0	0	0
ENSG00000232736	AC007551.2	0	0	0	0	0	0	0	0
ENSG00000228878	AC007551.3	0.04	0.06	0.06	0.06	0.09	0.03	0.06	0.1
ENSG00000235321	AC007556.3	0	0	0	0	0	0	0	0
ENSG00000223874	AC007557.1	0	0	0	0	0	0	0	0
ENSG00000237479	AC007557.2	0	0	0	0	0	0	0	0
ENSG00000227021	AC007557.3	0	0	0	0	0	0	0	0
ENSG00000231597	AC007557.4	0	0	0	0	0	0	0	0
ENSG00000235993	AC007559.1	0	0	0	0	0	0	0	0
ENSG00000238165	AC007560.1	5.05	0	7.08	0	0	0	0	0
ENSG00000215968	AC007560.2	0	0	0	0	0	0	0	0
ENSG00000235583	AC007562.1	0	0	0	0	0	0	0	0
ENSG00000236295	AC007563.1	0	0	0	0	0	0	0	0
ENSG00000229352	AC007563.3	0	0	0	0	0	0	0	0
ENSG00000237930	AC007563.4	0	0	0	0	0	0	0	0
ENSG00000236886	AC007563.5	0	0	0	0	0	0	0	0
ENSG00000244055	AC007566.10	0.19	1.68	0	2.2	1.52	2.79	0.19	0
ENSG00000266112	AC007567.1	0	0	0	0	0	0	0	0
ENSG00000224136	AC007568.1	0	0	0	0	0	0	0	0
ENSG00000220993	AC007611.1	0	0	0	0	0	0	0	0
ENSG00000203648	AC007618.3	0	0	0	0	0	0	0	0
ENSG00000242539	AC007620.3	19.27	13.51	17.56	24.67	21.12	21.32	17.2	26.87
ENSG00000264131	AC007631.1	0	0	0	0	0	0	0	0
ENSG00000235464	AC007652.1	0	0	0	0	0	0	0	0
ENSG00000226297	AC007677.2	0	0	0	0	0	0	0	0
ENSG00000213739	AC007679.1	0	0	0	0	0	0	0	0
ENSG00000225610	AC007679.3	0	0	0	0	0	0	0	0
ENSG00000237041	AC007679.4	0	0	0	0	0	0	0	0
ENSG00000237374	AC007680.2	0	0	0	0	0	0	0	0
ENSG00000231918	AC007682.1	0	0	0	0	0	0	0	0
ENSG00000216011	AC007682.2	0	0	0	0	0	0	0	0
ENSG00000272385	AC007682.3	0	0	0	0	0	0	0	0
ENSG00000203632	AC007690.1	0.05	0	0	0.04	0	0.06	0.09	0
ENSG00000265300	AC007731.1	0	0	0	0	0	0	0	0
ENSG00000237750	AC007740.1	0	0	0	0	0	0	0	0
ENSG00000225896	AC007742.3	0	0	0	0	0	0	0	0
ENSG00000250868	AC007742.7	0	0	0	0	0	0	0	0
ENSG00000233251	AC007743.1	8.08	9.96	5.97	13.49	2.49	5.7	3.15	7.02
ENSG00000236841	AC007750.5	0.06	0.02	0	0.02	0	0.03	0.02	0
ENSG00000263960	AC007773.1	0	0	0	0	0	0	0	0
ENSG00000267213	AC007773.2	0	0	0	0.16	0	0.38	0	0.34
ENSG00000269093	AC007773.3	1.26	0.47	0.73	0.1	0.61	0	0.97	0.1
ENSG00000267610	AC007787.2	0.22	0	0	0	0	0	0	0
ENSG00000226205	AC007790.4	0	0	0	0	0	0	0	0
ENSG00000267617	AC007795.1	0	0	0	0	0	0	0	0
ENSG00000267662	AC007796.1	0	0	0	0	0	0	0	0
ENSG00000221233	AC007842.1	0	0	0	0	0	0	0	0
ENSG00000231859	AC007875.2	0	0	0	0	0	0	0	0
ENSG00000235982	AC007875.3	0	0	0	0	0	0	0	0
ENSG00000224342	AC007879.1	0	0	0	0	0	0	0	0
ENSG00000234902	AC007879.2	0.5	0	0	0.24	0	0	0.24	0
ENSG00000240440	AC007879.3	0	0	0	0	0	0	0	0
ENSG00000225916	AC007879.4	0	0	0	0.25	0	0	0	0
ENSG00000223725	AC007879.5	0	0	0	0	0	0.66	0.25	0
ENSG00000225064	AC007879.6	0	0	0	0	0	0	0	0
ENSG00000229647	AC007879.7	1.53	1.48	3	1.9	1.35	1.46	1.31	0.25
ENSG00000234572	AC007880.1	0	0	0	0	0	0	0	0
ENSG00000264051	AC007881.1	0	0	0	0	0	0	0	0
ENSG00000264382	AC007881.2	0	0	0	0	0	0	0	0
ENSG00000233870	AC007881.4	0	0	32.58	0	0	0	0	0
ENSG00000224891	AC007899.3	0	0	0	0	0	0	0	0
ENSG00000264711	AC007919.1	0	0	0	0	0	0	0	0
ENSG00000224611	AC007919.18	0	0	0	0	0	0	0	0
ENSG00000231384	AC007919.19	0	0	0	0	0	0	0	0
ENSG00000269496	AC007919.2	0	0	0	0	0	0	0	0
ENSG00000263863	AC007948.1	0	0	0	0	0	0	0	0
ENSG00000259268	AC007950.1	0	0	0	0	0	0	0	0
ENSG00000214844	AC007952.1	0	0	0	0	0	0	0	0
ENSG00000266311	AC007952.4	0	0	0	0.29	0	0	0.29	0
ENSG00000228157	AC007952.5	0.48	0	0.11	1.22	0.25	0.1	0	0.19
ENSG00000197665	AC007952.6	0.1	0	0.39	0.44	0.19	0.3	0	0
ENSG00000214670	AC007956.1	0.08	2.09	0	1.14	0	0.62	1.06	0
ENSG00000269393	AC007965.1	0	0	0	0	0	0	0	0
ENSG00000226747	AC007966.1	0	0	0	0	0	0	0	0
ENSG00000228207	AC007967.2	0	0	0	0	0	0	0	0
ENSG00000173357	AC007967.3	0	0	0	0	0	0	0	0
ENSG00000230025	AC007967.4	0	0	0	0	0	0	0	0
ENSG00000234061	AC007969.4	0	0	0	0	0	0	0	0
ENSG00000233762	AC007969.5	10.23	8.37	15.42	8.82	12.07	10.58	11.51	10.34
ENSG00000234281	AC007970.1	0	0	0	0	0	0	0	0
ENSG00000221178	AC008045.1	0	0	0	0	0	0	0	0
ENSG00000227365	AC008060.5	0	0	0	0	0	0	0	0
ENSG00000218672	AC008060.7	0	0	0	0	0	0	0	0
ENSG00000236544	AC008060.8	0	0	0	0	0	0	0	0
ENSG00000230918	AC008063.2	0	0	0	0	0	0.72	0.37	0.36
ENSG00000233397	AC008063.3	0.2	0.19	0	0	0	0	0	0
ENSG00000264740	AC008064.1	0	0	0	0	0	0	0	0
ENSG00000224553	AC008065.1	0	0	0	0	0	0	0	1.56
ENSG00000237031	AC008067.2	0	0	0	0	0	0	0	0
ENSG00000223536	AC008069.1	0	0	0	0	0	0	0	0
ENSG00000224604	AC008069.2	0	0	0	0	0	0	0	0
ENSG00000228681	AC008072.1	0	0	0	0	0	0	0	0
ENSG00000232642	AC008073.7	0	0	0	0	0	0	0	0
ENSG00000223754	AC008073.9	0	0	0	0	0	0	0	0
ENSG00000223935	AC008074.3	0	0	0.23	0	0.19	0	0	0
ENSG00000223863	AC008074.4	0	0	0	0	0	0	0	0
ENSG00000237217	AC008074.5	0	0	0	0	0	0	0	0
ENSG00000187979	AC008079.9	0	0	0	0	0	0	0	0
ENSG00000252811	AC008085.1	0	0	0	0	0	0	0	0
ENSG00000260907	AC008088.4	0	0.12	0	0.49	0.05	0	0	0
ENSG00000238641	AC008122.1	0	0	0	0	0	0	0	0
ENSG00000182824	AC008132.1	0	0	0	0	0	0	0	0
ENSG00000234764	AC008132.12	0.15	0	0.22	0.15	0	0.58	0.15	0.19
ENSG00000161103	AC008132.13	0	0	0	0	0.01	0	0	0
ENSG00000239989	AC008132.14	0	0	0	0	0	0	0	0
ENSG00000203432	AC008147.1	0	0	0	0	0	0	0	0
ENSG00000203433	AC008147.2	0	0	0	0	0	0	0	0
ENSG00000231098	AC008154.4	0	0	0	0	0	0	0	0
ENSG00000229177	AC008154.5	0	0	0	0	0	0	0	0
ENSG00000213237	AC008155.1	0	0	0	0	0	0	0	0
ENSG00000213238	AC008155.2	0	0	0	0	0	0	0	0
ENSG00000234113	AC008163.4	0	0	0	0	0	0	0	0
ENSG00000232968	AC008163.6	0	0	0	0	0	0	0	0
ENSG00000266512	AC008166.1	0	0	0	0	0	0	0	0
ENSG00000223890	AC008171.1	0	0	0	0	0	0	0	0
ENSG00000231570	AC008173.1	0	0	0	0	0	0	0	0
ENSG00000231646	AC008174.3	0	0	0	0	0	0	0	0
ENSG00000235059	AC008175.1	0	0	0	0	0	0	0	0
ENSG00000224545	AC008264.4	0	0	0	0	0	0	0	0
ENSG00000214815	AC008265.2	0	0	0	0	0	0.07	0	0
ENSG00000267941	AC008267.1	0	0	0	0	0	0	0	0
ENSG00000235584	AC008268.1	0	0.31	0.37	0.17	0	0	0	0
ENSG00000237510	AC008268.2	0	0	0	0	0	0	0	0
ENSG00000229321	AC008269.2	0	0	0	0	0	0	0	0
ENSG00000231031	AC008271.1	0	0	0	0	0	0	0	0
ENSG00000223642	AC008277.1	0	0	0	0	0	0	0	0
ENSG00000234022	AC008278.2	0	0	0	0	0	0	0	0.47
ENSG00000224194	AC008278.3	0	0	0	0	0	0	0	0
ENSG00000235937	AC008280.1	0	0	0	0	0	0	0	0
ENSG00000241114	AC008280.3	0	1.23	0	0	0	0	0	0
ENSG00000228909	AC008281.1	0	0	0	0	0	0	0	0
ENSG00000268208	AC008372.1	0	0	0	0	0	0	0	0
ENSG00000268217	AC008387.1	0	0	0	0	0	0	0	0
ENSG00000265665	AC008391.1	0	0	0	0	0	0	0	0
ENSG00000233828	AC008394.1	0	0	0	0	0	0	0	0
ENSG00000221167	AC008397.1	0	0	0	0	0	0	0	0
ENSG00000221131	AC008410.1	0	0	0	0	0	0	0	0
ENSG00000251583	AC008427.2	0	0.34	0	0.18	0.22	0.23	0	0.18
ENSG00000232324	AC008440.10	0	0	0	0	0	0	0	0
ENSG00000232220	AC008440.5	0	0	0	0	0	0	0	0
ENSG00000268397	AC008443.1	1.21	1.11	0.86	0	0	0	0.72	0
ENSG00000269267	AC008498.1	0	0	0	0	0	0	0	0
ENSG00000266499	AC008536.1	0	0	0	0	0	0	0	0
ENSG00000203442	AC008555.1	0	0	0	0	0	0	0	0
ENSG00000213084	AC008555.2	0	0	0	0	0	0	0	0
ENSG00000251135	AC008565.1	0	0	0	0	0	0	0	0
ENSG00000222316	AC008581.1	0	0	0	0	0	0	0	0
ENSG00000251000	AC008592.3	0	0	0	0	0	0	0	0
ENSG00000251409	AC008592.4	0	0	0	0	0	0	0	0
ENSG00000250362	AC008592.5	0	0	0	0	0	0	0.15	0
ENSG00000250955	AC008592.7	0	0	0	0	0	0	0	0
ENSG00000272021	AC008592.8	0	0	0	0	0	0	0	0
ENSG00000221070	AC008625.1	0	0	0	0	0	0	0	0
ENSG00000222732	AC008671.1	0	0	0	0	0	0	0	0
ENSG00000263401	AC008674.1	0	0	0	0	0	0	0	0
ENSG00000214109	AC008686.1	0	0	0	0	0	0	0	0
ENSG00000254199	AC008691.1	0	0	0	0	0	0	0	0
ENSG00000254336	AC008694.2	0	0	0	0	0	0	0	0
ENSG00000253798	AC008694.3	0	0	0	0	0	0	0	0
ENSG00000249738	AC008697.1	0	0	0	0	0	0	0.16	0
ENSG00000253298	AC008703.1	0	0	0	0	0	0	0	0
ENSG00000266432	AC008703.2	0	0	0	0	0	0	0	0
ENSG00000239048	AC008706.1	0	0	0	0	0	0	0	0
ENSG00000256439	AC008731.1	0	0	0	0	0	0	0	0
ENSG00000230259	AC008738.1	0.65	0	0	0	0	0.17	0	0
ENSG00000264355	AC008738.2	0	0	0	0	0	0	0	0
ENSG00000237955	AC008746.10	0	0	0	0	0	0	0	0
ENSG00000267838	AC008746.12	0.29	0	0.42	0	0	0	0	0
ENSG00000227407	AC008746.3	0	0	0	0	0	0	0	0
ENSG00000235681	AC008746.5	0	0	0	0	0	0	0	0
ENSG00000213016	AC008746.9	0	0	0	0	0	0	0	0
ENSG00000221584	AC008747.1	0	0	0	0	0	0	0	0
ENSG00000216102	AC008752.1	0	0	0	0	0	0	0	0
ENSG00000265379	AC008752.2	0	0	0	0	0	0	0	0
ENSG00000266247	AC008752.3	0	0	0	0	0	0	0	0
ENSG00000238150	AC008753.3	0	1.85	0	0	0	0	0	0
ENSG00000269564	AC008753.4	0	0	0	0	0	0	0	0
ENSG00000228323	AC008753.6	0	0	0	0	0	0	0	0
ENSG00000221195	AC008780.1	0	0	0	0	0	0	0	0
ENSG00000228737	AC008781.7	0	0	0	0	0	0	0	0.19
ENSG00000248901	AC008834.1	0	0	0	0	0	0	0	0
ENSG00000249101	AC008834.2	0	0	0	0	0	0	0	0
ENSG00000223200	AC008836.1	0	0	0	0	0	0	0	0
ENSG00000227836	AC008850.3	0	0	0	0	0	0	0	0
ENSG00000213702	AC008865.1	0	0	0	0	0	0	0	0
ENSG00000238335	AC008869.1	0	0	0	0	0	0	0	0
ENSG00000268280	AC008914.1	0	0	0	0	0	0	0	0
ENSG00000237705	AC008937.2	0	0	0	0	0	0	0	0
ENSG00000225230	AC008937.3	0.11	0	0	0.22	0	0	0.11	0
ENSG00000264465	AC008938.1	0	0	0	0	0	0	0	0
ENSG00000228650	AC008940.1	0	0	0	0	0	0	0	0
ENSG00000268424	AC008948.1	0.33	0	0.19	0	0	0	0	0
ENSG00000222961	AC008949.1	0	0	0	0	0	0	0	0
ENSG00000269215	AC008964.1	0	0	0.12	0	0	0	0	0.08
ENSG00000221310	AC008967.1	0	0	0	0	0	0	0	0
ENSG00000269688	AC008982.2	0.32	0	0.46	0	0	0.4	0.31	0.3
ENSG00000248166	AC008984.2	0	0	0	0	0	0	0	0
ENSG00000251431	AC008984.5	0	0	0	0	0	0	0	0
ENSG00000250507	AC008984.6	0	0	0	0	0	0	0	0
ENSG00000234436	AC008984.7	0	0	0	0	0	0	0	0
ENSG00000267683	AC008991.1	0	0	0.48	0	0	0	0	0
ENSG00000267636	AC008992.1	0	0	0	0	0	0	0	0
ENSG00000267751	AC009005.2	10.32	13.17	6.87	7.94	9.46	11.1	10.66	16.88
ENSG00000238393	AC009009.1	0	0	0	0	0	0	0	0
ENSG00000271824	AC009014.3	0	0.05	0.07	0.05	0	0.06	0	0
ENSG00000264935	AC009035.1	0	0	0	0	0	0	0	0
ENSG00000181791	AC009041.1	0	0	0	0	0	0	0	0
ENSG00000269047	AC009041.2	0	0	0	0	0	0	0	0
ENSG00000260345	AC009052.12	0	0	0	0	0	0	0	0
ENSG00000269746	AC009060.1	0	0	0	0	0	0.45	0	0
ENSG00000203401	AC009061.1	0	0.08	0	0.07	0	0	0	0
ENSG00000167970	AC009065.1	0	0	0.98	0	0	0	0	0
ENSG00000207715	AC009065.2	0	0	0	0	0	0	0	0
ENSG00000252958	AC009065.3	0	0	0	0	0	0	0	0
ENSG00000265127	AC009080.1	0	0	0	0	0	0	0	0
ENSG00000265167	AC009081.1	0	0	0	0	0	0	0	0
ENSG00000196927	AC009093.1	0	0	0	0	0	0	0	0
ENSG00000237718	AC009095.4	0.28	0	0	0	0.34	0	0.54	0.53
ENSG00000203343	AC009107.1	0	0	0	0	0	0.09	0	0
ENSG00000231589	AC009110.1	0	0	0	0	0	0	0	0
ENSG00000261248	AC009120.10	0	0	0	0	0	0	0	0
ENSG00000239763	AC009120.3	0.7	0	0.51	0	1.7	0	0	0.33
ENSG00000261404	AC009120.4	1.88	0	0	0	0	0	0.1	0
ENSG00000260884	AC009120.5	0.58	0	0	0.58	0.35	0.37	0	0
ENSG00000259972	AC009120.6	1.56	0.18	0.53	0.87	1.33	0.79	0.99	3.86
ENSG00000260471	AC009120.8	0	0	0	0	0	0	0	0
ENSG00000238774	AC009121.1	0	0	0	0	0	0	0	0
ENSG00000263661	AC009132.1	0	0	0	0	0	0	0	0
ENSG00000261690	AC009133.12	2.2	2.96	1.78	0.72	1.18	2.15	2.12	0.23
ENSG00000238045	AC009133.14	0.84	1.34	0.68	1.78	1.54	1.93	1.69	1.09
ENSG00000259952	AC009133.15	1	0	0	0	0	0	0	0
ENSG00000260719	AC009133.17	0.05	0	0	0	0	0	0	0
ENSG00000261962	AC009133.20	0	0.21	0.32	0	0	0	0	0
ENSG00000262756	AC009133.21	0	0	0	0	0	0	0	0
ENSG00000262116	AC009134.1	0	0	0	0	0	0	0	0
ENSG00000222299	AC009142.1	0	0	0	0	0	0	0	0
ENSG00000231876	AC009158.1	0	0	0	0	0	0	0	0
ENSG00000221330	AC009159.1	0	0	0	0	0	0	0	0
ENSG00000237901	AC009161.1	0	0	0	0	0	0	0	0
ENSG00000261238	AC009166.5	0	0	0	0	0	0	0	0
ENSG00000221157	AC009196.1	0	0	0	0	0	0	0	0
ENSG00000224675	AC009227.2	0.03	0.03	0.25	0	0	0	0	0.03
ENSG00000238004	AC009227.3	0	0	0	0	0	0	0	0
ENSG00000242628	AC009228.1	0	0	0	0	0	0	0	0
ENSG00000227292	AC009229.5	0	0	0	0	0	0	0	0
ENSG00000229160	AC009229.6	0	0	0	0	0	0	0	0
ENSG00000230327	AC009234.1	0	0	0	0	0	0	0	0
ENSG00000216191	AC009234.2	0	0	0	0	0	0	0	0
ENSG00000231054	AC009236.2	0	0	0	0	0	0	0	0
ENSG00000233037	AC009237.10	0	0	0	0	0	0	0	0
ENSG00000236431	AC009237.11	0.63	1.19	3.65	0	0.78	0	2.45	0
ENSG00000230083	AC009237.13	0	0	0	0	0	0	0	0
ENSG00000236026	AC009237.14	0	0	0	0	0	0	0	0
ENSG00000236750	AC009237.16	0.84	0	0	0.83	1.05	1.06	0.82	0
ENSG00000235959	AC009237.17	4.09	3.44	7.63	2.48	8.96	1.15	3.76	0.86
ENSG00000223917	AC009237.2	0	0	0	0	0	0	0	0
ENSG00000238162	AC009237.4	0	0	0	0	0	0	0	0
ENSG00000237308	AC009237.5	0	0	0	0	0	0	0	0
ENSG00000224719	AC009237.6	0	0	0	0	0	0	0	0
ENSG00000229689	AC009237.8	5.41	3.05	5.06	3.63	3.34	3.03	4.54	3.12
ENSG00000248821	AC009238.6	0	0	0	0	0	0	0	0
ENSG00000227120	AC009238.7	4.09	3.44	7.63	2.48	8.96	1.15	3.76	0.86
ENSG00000233275	AC009238.8	0	1.48	0	0	0	0	0	0
ENSG00000230383	AC009245.3	3.79	4.77	2.15	3.98	4.48	5.27	3.13	3.25
ENSG00000236212	AC009262.2	0	0	0	0	0	0	0	0
ENSG00000234639	AC009263.2	0	0	0	0	0	0	0	0
ENSG00000226045	AC009274.6	1.35	0	0	0.67	0	0.85	0	0
ENSG00000224375	AC009276.4	0	0	0	0	0	0	0	0
ENSG00000212001	AC009297.1	0	0	0	0	0	0	0	0
ENSG00000221590	AC009299.1	0	0	0	0	0	0	0	0
ENSG00000235724	AC009299.2	0	0	0	0	0	0	0.17	0
ENSG00000227403	AC009299.3	0	0	0	0	0	0	0	0
ENSG00000225813	AC009299.4	0	0	0	0	0	0	0	0
ENSG00000232320	AC009299.5	3.41	1.93	2.31	1.17	0	1.57	0.75	1.09
ENSG00000233868	AC009302.2	1.15	0	0.84	0	0.71	0	1.68	0
ENSG00000226331	AC009302.4	0	0	0	0	0	0	0	0
ENSG00000235066	AC009303.1	0	0	0	0	0.16	0	0	0
ENSG00000224967	AC009303.3	0	0	0	0	0	0	0	0
ENSG00000234579	AC009305.1	0	0	0	0	0	0	0	0
ENSG00000216093	AC009305.2	0	0	0	0	0	0	0	0
ENSG00000225911	AC009310.1	0	0	0	0	0	0	0	0
ENSG00000238207	AC009312.1	0	0	0	0	0	0	0.21	0
ENSG00000224467	AC009313.1	0	0	0	0	0	0	0	0
ENSG00000232337	AC009313.2	0	0	0	0	0	0	0	0
ENSG00000216193	AC009336.1	0	0	0	0	0	0	0	0
ENSG00000226363	AC009336.24	0	0	0	0	0	0	0	0
ENSG00000233287	AC009362.2	0	0	0	0	0	0	0	0
ENSG00000183470	AC009365.3	0	0	0	0	0	0	0	0
ENSG00000225881	AC009365.4	0	0	0	0	0	0	0	0
ENSG00000216895	AC009403.2	6.24	2.05	5.57	2.01	3.87	2.42	4.24	3.06
ENSG00000236255	AC009404.2	0.64	0.92	1.04	0.45	0.79	0.83	0.41	0.53
ENSG00000232023	AC009410.1	0	0	0	0	0	0	0	0
ENSG00000228538	AC009411.1	0	0	0	0	0	0	0	0
ENSG00000235537	AC009411.2	0	0	0	0	0	0	0	0
ENSG00000236533	AC009413.2	0	0	0	0	0	0	0	1.02
ENSG00000233752	AC009414.1	0	0	0	0	0	0	0	0
ENSG00000256309	AC009469.1	0	0	0	0	0	0.52	0	0
ENSG00000234141	AC009473.1	0	0.78	0.25	0.17	0	0	0	0
ENSG00000224071	AC009474.1	0	0	0	0	0	0	0	0
ENSG00000230355	AC009474.2	0	0	0	0	0	0	0	0
ENSG00000225448	AC009477.7	0	0	0	0	0	0	0	0
ENSG00000225258	AC009478.1	0	0	0	0	0	0	0	0
ENSG00000264976	AC009478.2	0	0	0	0	0	0	0	0
ENSG00000265049	AC009480.1	0	0	0	0	0	0	0	0
ENSG00000223911	AC009480.3	0	0	0	0	0	0	0	0
ENSG00000229143	AC009480.4	0	0	0	0	0	0	0	0
ENSG00000224076	AC009487.4	0	0	0	0	0	0	0	0
ENSG00000251621	AC009487.5	0	0	0	0	0	0	0	0
ENSG00000233143	AC009492.1	0	0	0	0	0	0	0	0
ENSG00000216844	AC009494.3	0	0	0	0	0	0	0	0
ENSG00000221234	AC009495.1	0	0	0	0	0	0	0	0
ENSG00000235192	AC009495.2	0	0	0	0	0	0	0	0
ENSG00000232411	AC009495.3	0	0	0	0	0	0	0.87	0
ENSG00000229195	AC009495.4	0	0	0	0	0	0	0	0
ENSG00000237271	AC009498.1	0	0	0	0	0	0	0	0
ENSG00000203386	AC009499.1	0	0	0	0	0	0	0	0
ENSG00000237790	AC009499.2	0	0	0	0	0	0	0	0
ENSG00000236748	AC009500.2	0	0	0	0	0	0	0	0
ENSG00000231609	AC009501.4	1.35	1.25	0.58	2.09	1.15	0.64	1.5	1.53
ENSG00000231802	AC009502.1	0	0	0	0	0	0	0	0
ENSG00000227308	AC009502.4	0.21	0.2	0.06	0.21	0	0	0	0.04
ENSG00000235522	AC009505.2	0.12	0.93	0	0	0	1.24	0	0
ENSG00000234162	AC009505.4	0	0	0	0	0	0	0	0
ENSG00000224152	AC009506.1	2.34	1.22	0.85	0.7	0.66	0.23	1.81	0.97
ENSG00000225369	AC009506.2	0	0	0	0	0	0	0.12	0.22
ENSG00000227930	AC009508.1	0	0	0	0	0	0	0	0
ENSG00000224469	AC009517.2	0	0	0	0	0	0	0	0
ENSG00000233263	AC009518.2	0	0	0	0	0	0	0	0
ENSG00000236386	AC009518.3	0	0	0	0	0	0	0	0
ENSG00000224865	AC009518.4	0	0	0	0	0	0	0	0
ENSG00000227197	AC009518.8	0	0	0	0	0	0	0	0
ENSG00000226063	AC009531.2	0	0	0	0	0	0	0	0
ENSG00000226066	AC009541.1	0	0	0	0	0	0	0	0
ENSG00000231794	AC009542.2	0	0	0	0	0	0	0	0
ENSG00000238870	AC009677.1	0	0	0	0	0	0	0	0
ENSG00000266713	AC009695.1	0	0	0	0	0	0	0	0
ENSG00000266016	AC009779.1	0	0	0	0	0	0	0	0
ENSG00000220982	AC009784.1	0	0	0	0	0	0	0	0
ENSG00000232053	AC009784.3	0	0	0	0	0	0	0	0
ENSG00000236503	AC009784.4	0	0	0	0	0	0	0	0
ENSG00000265835	AC009800.1	0	0	0	0	0	0	0	0
ENSG00000268706	AC009802.1	0	0	0	0	0	0	0	0
ENSG00000265063	AC009831.1	0	0	0	0	0	0	0	0
ENSG00000221621	AC009835.1	0	0	0	0	0	0	0	0
ENSG00000235160	AC009878.2	0	0	0	0	0	0	0	0
ENSG00000264799	AC009892.1	0	0	0	0	0	0	0	0
ENSG00000224730	AC009892.10	0	0	0	0	0	0	0	0
ENSG00000235181	AC009892.2	0	0	0	0	0	0	0	0
ENSG00000238094	AC009892.5	0	0	0	0	0	0	0	0
ENSG00000237323	AC009892.9	0	0	0	0	0	0	0	0
ENSG00000264969	AC009941.1	0	0	0	0	0	0	0	0
ENSG00000234356	AC009945.4	0	0	0	0	0	0	0	0
ENSG00000230073	AC009947.2	0	0	0	0	0	0	0	0
ENSG00000215540	AC009947.3	0	0	0	0	0	0	0	0
ENSG00000236647	AC009947.5	0	0	0	0	0	0	0	0
ENSG00000223960	AC009948.5	11.78	9.92	15.51	10.61	5.57	4.05	10.24	5.36
ENSG00000238082	AC009948.7	0.48	0	0.23	0	0.58	0	0.15	0.15
ENSG00000225963	AC009950.2	0	0	0	0.28	0.39	0.18	0.31	0
ENSG00000176824	AC009951.1	0.08	0.02	0.04	0.05	0	0	0	0
ENSG00000213410	AC009951.2	0	0	0	0	0	0	0	0
ENSG00000228973	AC009955.8	0	0	0	0	0	0	0	0
ENSG00000223619	AC009960.1	0	0	0	0	0	0	0	0
ENSG00000233888	AC009960.2	0	0	0	0	0	0	0	0
ENSG00000233311	AC009960.3	0	0	0	0	0	0	0	0
ENSG00000235433	AC009960.4	0	0	0	0	0	0	0	0
ENSG00000237542	AC009960.5	0	0	0	0	0	0	0	0
ENSG00000241221	AC009960.6	0	0	0	0	0	0	0	0
ENSG00000233134	AC009960.7	0	0	0	0	0	0	0	0
ENSG00000230783	AC009961.2	0	0	0.21	0	0	0	0	0
ENSG00000226266	AC009961.3	0	1.85	0	1.58	0.84	1.34	1.55	1
ENSG00000227055	AC009961.5	0	0	0	0	0	0	0	0
ENSG00000233494	AC009963.3	0	0	0	0	0	0	0	0
ENSG00000227270	AC009963.4	0	0	0	0	0	0	0	0
ENSG00000237745	AC009963.5	0	0	0	0	0	1.15	0	1.72
ENSG00000235325	AC009963.6	0	0	0	0	0	0	0	0
ENSG00000235951	AC009965.1	0	0	0	0	0	0	0	0
ENSG00000234714	AC009965.2	0	0	0	0	0	0	0	0
ENSG00000214369	AC009967.3	0	0	0	0	0	0	0	0
ENSG00000234932	AC009969.1	0	0	0	0	0	0	0	0
ENSG00000233953	AC009970.1	0	0	0	0	0	0	0	0
ENSG00000232625	AC009974.11	0	0	0	0	0	0	0	0
ENSG00000269084	AC009977.1	0	0	0	0	0	0	0	0
ENSG00000221293	AC009987.1	0	0	0	0	0	0	0	0
ENSG00000266566	AC009994.2	0	0	0	0	0	0	0	0
ENSG00000221218	AC009997.1	0	0	0	0	0	0	0	0
ENSG00000225000	AC010082.2	0	0	0	0	0	0	0	0
ENSG00000229308	AC010084.1	0	0	0	0	0	0	0	0
ENSG00000226918	AC010086.1	0	0	0	0	0	0	0	0
ENSG00000236615	AC010086.5	0	0	0	0	0	0	0	0
ENSG00000232606	AC010090.1	0	0	0	0	0	0	0	0
ENSG00000233491	AC010091.1	0	0	0	0	0.02	0	0	0
ENSG00000230196	AC010091.4	0	0	0	0	0	0	0	0
ENSG00000266020	AC010092.1	0	0	0	0	0	0	0	0
ENSG00000228763	AC010095.5	0	0	0	0	0	0	0	0
ENSG00000233648	AC010095.6	0	0	0	0	0	0	0	0
ENSG00000235644	AC010095.7	0	0	0	0	0	0	0	0
ENSG00000234597	AC010096.1	0	0	0	0	0	0	0	0
ENSG00000237992	AC010096.2	0	0	0	0	0	0	0	0
ENSG00000237498	AC010105.1	0	0	0	0	0	0	0	0
ENSG00000236107	AC010127.3	0	0	1.38	0.32	0	0	0	0
ENSG00000231539	AC010132.10	0	0	0	0	0	0	0	0
ENSG00000234983	AC010132.11	0	0.25	0	0.04	0	0	0.18	0.48
ENSG00000223923	AC010136.2	0	0	0	0	0	0	0	0
ENSG00000264034	AC010139.1	0	0	0	0	0	0	0	0
ENSG00000235719	AC010141.1	0	0	0	0	0	0	0	0
ENSG00000242393	AC010141.4	0	0	0	0	0	0	0	0
ENSG00000228257	AC010141.6	0	0	0	0	0	0	0	0
ENSG00000227989	AC010141.8	0	0	0	0	0	0	0	0
ENSG00000226764	AC010145.4	0	0	0	0	0	0	0	0
ENSG00000229568	AC010146.1	0	0	0	0	0	0	0	0
ENSG00000216081	AC010146.2	0	0	0	0	0	0	0	0
ENSG00000235726	AC010148.1	0	0	0.08	0	0	0	0	0
ENSG00000235419	AC010149.4	0	0	0	0	0	0	0	0
ENSG00000218682	AC010150.1	0	0	0	0	0	0	0	0
ENSG00000222070	AC010150.2	0	0	0	0	0	0	0	0
ENSG00000240566	AC010153.3	0	0	0	0	0	0	0	0
ENSG00000235895	AC010154.2	0	0	0	0	0	0	0	0
ENSG00000178550	AC010170.1	0	0	0	0	0	0	0	0
ENSG00000264077	AC010196.1	0	0	0	0	0	0	0	0
ENSG00000221770	AC010203.1	0	0	0	0	0	0	0	0
ENSG00000221313	AC010207.1	0	0	0	0	0	0	0	0
ENSG00000239036	AC010209.1	0	0	0	0	0	0	0	0
ENSG00000249249	AC010226.4	1.54	0.83	0.6	0.87	0.18	1.11	0.42	0.29
ENSG00000265637	AC010235.1	0	0	0	0	0	0	0	0
ENSG00000235253	AC010240.2	0	0	0	0	0	0	0	0
ENSG00000229738	AC010240.3	0	0	0	0	0	0	0	0
ENSG00000197071	AC010243.1	0	0.65	0	0	0	0	0	0
ENSG00000265122	AC010247.1	0	0	0	0	0	0	0	0
ENSG00000251710	AC010295.1	0	0	0	0	0	0	0	0
ENSG00000256121	AC010296.1	0	0	0	0	0	0	0	0
ENSG00000221373	AC010297.1	0	0	0	0	0	0	0	0
ENSG00000266483	AC010311.1	0	0	0	0	0	0	0	0
ENSG00000222805	AC010319.1	0	0	0	0	0	0	0	0
ENSG00000265364	AC010323.1	0	0	0	0	0	0	0	0
ENSG00000266462	AC010327.1	0	0	0	0	0	0	0	0
ENSG00000269808	AC010327.2	0.95	0.76	0.57	0.6	0.95	0.93	0.66	0.52
ENSG00000266156	AC010329.1	0	0	0	0	0	0	0	0
ENSG00000256989	AC010335.1	0	0	0	0	0	0	0	0
ENSG00000214248	AC010336.1	0.05	0.22	0.13	0.16	0.16	0.33	0.08	0.08
ENSG00000212082	AC010368.1	0	0	0	0	0	0	0	0
ENSG00000269027	AC010368.2	0	0	0	0	0	0	0	0
ENSG00000223149	AC010376.1	0	0	0	0	0	0	0	0
ENSG00000221343	AC010422.1	0	0	0	0	0	0	0	0
ENSG00000226926	AC010423.1	0	0	0	0	0	0	0.04	0
ENSG00000269636	AC010441.1	7.61	6.73	8.16	5.88	12.4	6.17	9.54	6.02
ENSG00000221721	AC010455.1	0	0	0	0	0	0	0	0
ENSG00000221595	AC010458.1	0	0	0	0	0	0	0	0
ENSG00000214784	AC010468.1	1	0.43	1.01	0.54	1.12	1.37	0.48	1.56
ENSG00000249318	AC010468.2	0	0	0	0	0	0	0	0
ENSG00000250728	AC010468.3	0	0	0	0	0	0	0	0
ENSG00000235081	AC010492.2	0	0	0	0.22	0.13	0	0	0
ENSG00000249189	AC010492.4	0	0	0	0	0	0	0	0
ENSG00000240296	AC010492.5	0	0	0	0	0	0	0	0
ENSG00000267219	AC010504.2	0.45	0.21	0	0	0.27	0	0	0
ENSG00000240197	AC010518.3	0	0	0	0	0	0	0	0
ENSG00000269304	AC010522.1	0	0	0	0	0	0	0	0
ENSG00000268686	AC010524.2	0.07	0.04	0	0.09	0	0.03	0.05	0
ENSG00000268157	AC010524.4	0	0	0	0	0	0	0	0.9
ENSG00000203305	AC010525.1	0	0	0	0	0	0	0	0
ENSG00000211571	AC010525.2	0	0	0	0	0	0	0	0
ENSG00000267117	AC010525.4	0	0	0	0	0.5	0	0	0
ENSG00000267689	AC010525.5	0	0	0	0	0	0	0	0
ENSG00000267183	AC010525.6	0.27	0	0	0.26	0	1	0.26	0.25
ENSG00000267018	AC010525.7	0.17	0.23	0	0.17	0.4	0.21	0.32	0.08
ENSG00000264645	AC010528.1	0	0	0	0	0	0	0	0
ENSG00000226180	AC010536.1	0.64	0.5	0.98	0.93	0.72	0.34	0.38	0.35
ENSG00000265209	AC010543.1	0	0	0	0	0	0	0	0
ENSG00000223123	AC010546.1	0	0	0	0	0	0	0	0
ENSG00000261611	AC010547.9	0.95	0.59	0.64	1.17	0.51	0.87	1.52	0.94
ENSG00000265704	AC010595.1	0	0	0	0	0	0	0	0
ENSG00000222086	AC010609.1	0	0	0	0	0	0	0	0
ENSG00000256240	AC010620.1	0	0	0	0	0	0	0	0
ENSG00000267443	AC010641.1	0	0	0	0	0	0	0	0
ENSG00000267216	AC010642.1	0.53	0.21	0.57	0.08	0.93	0.06	0.65	0.16
ENSG00000269794	AC010642.2	0	0.07	0.11	0.07	0	0.09	0.07	0
ENSG00000269095	AC010646.3	0	0	0	0	0	0	0	0
ENSG00000267448	AC010649.1	0	0	0.86	0	0	0	0	0
ENSG00000232383	AC010677.5	0	0	0	0	0	0	0	0
ENSG00000223517	AC010723.1	0	0	0	0	0	0	0	0
ENSG00000266220	AC010723.2	0	0	0	0	0	0	0	0
ENSG00000221517	AC010724.1	0	0	0	0	0	0	0	0
ENSG00000242540	AC010729.1	0	0.14	0.33	0	0.09	0.1	0.07	0.15
ENSG00000236106	AC010729.2	0	0	0	0	0	0	0	0
ENSG00000237266	AC010729.3	0	0	0	0	0	0	0	0
ENSG00000228577	AC010731.2	0	0	0	0	0	0	0	0
ENSG00000231653	AC010731.3	0	0	0	0	0	0	0	0
ENSG00000235118	AC010731.4	0	0	0	0	0	0	0	0
ENSG00000213083	AC010731.6	0	0	0	0	0	0	0	0
ENSG00000228414	AC010733.4	0	0	0	0	0	0	0	0
ENSG00000232713	AC010733.5	0.53	2.01	0	1.05	0	0	0	0
ENSG00000237024	AC010733.7	0	0	0	0	0	0	0	0
ENSG00000221372	AC010739.1	0	0	0	0	0	0	0	0
ENSG00000238065	AC010740.1	0	0	0	0	0	0	0	0
ENSG00000232548	AC010744.1	0	0	0	0	0	0	0	0
ENSG00000226041	AC010745.1	0	0	0	0	0	0	0	0
ENSG00000228876	AC010745.2	0	0	0	0	0	0	0	0
ENSG00000231266	AC010745.3	0	0	0	0	0	0	0	0
ENSG00000232444	AC010745.4	0	0	0	0	0	0	0	0
ENSG00000225979	AC010746.3	0	0	0	0	0	0	0	0
ENSG00000237824	AC010747.2	0	0	0	0	0	0	0	0
ENSG00000221389	AC010754.1	0	0	0	0	0	0	0	0
ENSG00000269182	AC010760.1	0	0	0	0	0	0	0	0
ENSG00000265840	AC010761.10	0	0	0	1.87	0	0	0	0
ENSG00000265205	AC010761.13	0	0	0.45	0.61	0	0.39	0	0
ENSG00000267729	AC010761.14	0	0	0	0	0	0	0	0
ENSG00000265073	AC010761.6	0	0.03	0	0	0	0	0	0
ENSG00000264577	AC010761.8	1.24	0.63	3.13	0.82	2.03	1.42	1.41	1.08
ENSG00000265474	AC010761.9	0	0	1.47	1.83	0.51	1.51	0	2.85
ENSG00000251879	AC010874.1	0	0	0	0	0	0	0	0
ENSG00000269291	AC010877.1	0	0	0	0	0	0	0	0
ENSG00000225402	AC010878.3	0	0	0	0	0	0	0	0.09
ENSG00000224400	AC010880.1	0	0	0	0	0	0	0	0
ENSG00000234936	AC010883.5	1.62	0	0	0	0	0	0	0
ENSG00000224509	AC010884.1	0	0	0	0	0	0	0	0
ENSG00000263685	AC010884.2	0	0	0	0	0	0	0	0
ENSG00000224414	AC010886.2	0	0	0	0	0	0	0	0
ENSG00000251849	AC010887.1	0	0	0	0	0	0	0	0
ENSG00000226953	AC010890.1	0	0	0	0	0	0	0	0
ENSG00000228379	AC010891.2	0	0	0	0	0	0	0	0
ENSG00000226853	AC010894.3	1.12	0.45	0	1.35	0.7	0.31	2.43	1.59
ENSG00000179997	AC010894.4	0	0	0	0	0	0	0	0
ENSG00000237798	AC010894.5	0	0	0	0	0	0	0	0
ENSG00000232479	AC010900.2	0.07	0	0.1	0.07	0.16	0.35	0	0
ENSG00000213774	AC010904.1	0	1.17	0	0	0	0	0	0
ENSG00000237370	AC010907.2	0	0	0	0	0	0	0	0
ENSG00000224661	AC010907.5	0	0	0	0	0	0	0	0
ENSG00000253011	AC010928.1	0	0	0	0	0	0	0	0
ENSG00000221030	AC010930.1	0	0	0	0	0	0	0	0
ENSG00000232668	AC010967.1	0	0	0	0	0	0	0	0
ENSG00000228033	AC010967.2	0	0	0	0	0	0	0	0
ENSG00000232604	AC010967.3	0	0	0	0	0	0	0	0
ENSG00000188525	AC010969.1	0	0	0	0	0	0	0	0
ENSG00000251966	AC010970.1	0	0	0	0	0	0	0	0
ENSG00000225840	AC010970.2	0	0	0	0	0	0	0	0
ENSG00000234686	AC010971.1	0	0	0	0	0	0	0	0
ENSG00000230065	AC010974.3	0	0	0	0	0	0	0	0
ENSG00000229385	AC010975.1	0	0	0	0	0	0	0	0
ENSG00000230237	AC010975.2	0	0	0	0	0	0	0	0
ENSG00000231731	AC010976.2	0	0	0	0	0	0	0	0
ENSG00000237732	AC010980.2	0	0	0.12	0	0	0	0	0.08
ENSG00000234199	AC010982.1	0	0	0.9	0	0	0	0	0
ENSG00000235242	AC010982.2	0	0	0	0	0	0	0	0
ENSG00000235056	AC010983.1	0	0	0	0	0	0	0	0
ENSG00000235495	AC010987.5	0	0	0	0	0	0	0	0
ENSG00000237013	AC010987.6	0	0	0.23	0	0	0	0	0
ENSG00000222586	AC010999.1	0	0	0	0	0	0	0	0
ENSG00000264277	AC011073.1	0	0	0	0	0	0	0	0
ENSG00000225582	AC011193.1	0	0	0	0	0	0	0	0
ENSG00000235518	AC011196.3	0	0	0	0	0	0	0	0
ENSG00000225253	AC011225.1	0	0	0	0	0	0	0	0
ENSG00000232089	AC011233.2	0	0	0	0	0	0	0	0
ENSG00000224361	AC011239.1	0.68	0	0	0	0	0	0.22	0
ENSG00000229695	AC011242.5	0	0	0	0	0	0	0	0
ENSG00000223658	AC011242.6	0.64	0.29	2.18	0.94	0.5	0.13	0.61	0.15
ENSG00000223430	AC011243.1	0	0	0	0	0	0	0	0
ENSG00000235586	AC011247.3	0	0	0	0	0	0	0	0
ENSG00000236510	AC011284.3	0	0	0	0.12	0	0	0.23	0
ENSG00000232328	AC011286.1	0	0	0	0	0	0	0	0
ENSG00000229618	AC011288.2	0	0	0	0	0	0	0	0
ENSG00000227172	AC011290.4	0	0	0	0	0	0	0	0
ENSG00000236015	AC011290.5	0.51	0	0.19	0.63	0.15	0	0	0.12
ENSG00000265161	AC011293.1	0	0	0	0	0	0	0	0
ENSG00000233539	AC011294.3	0	0	0	0	0	0	0.04	0.11
ENSG00000268822	AC011298.1	0	0	0	0	0	0	0	0
ENSG00000219159	AC011298.2	0	0	0	0	0	0	0	0
ENSG00000229805	AC011306.1	0	0	0	0	0	0	0	0
ENSG00000226702	AC011306.2	0	0	0	0	0	0	0	0
ENSG00000268857	AC011308.1	0	0	0	0	0	0	0	0
ENSG00000264749	AC011313.1	0	0	0	0	0	0	0	0
ENSG00000233487	AC011322.1	0	0	0	0	0	0	0	0.11
ENSG00000249839	AC011330.5	1.18	0	1.29	0.99	1.12	0.02	0.64	0
ENSG00000253311	AC011343.1	0	0	0	0	0	0	0	0
ENSG00000265875	AC011357.1	0	0	0	0	0	0	0	0
ENSG00000239192	AC011363.1	0	0	0	0	0	0	0	0
ENSG00000254106	AC011366.3	0	0	0	0	0	0	0	0
ENSG00000264890	AC011379.1	0	0	0	0	0	0	0	0
ENSG00000197830	AC011385.1	0.07	0	0	0	0.08	0	0	0
ENSG00000232129	AC011385.2	0	0	0	0	0	0	0	0
ENSG00000248696	AC011406.2	0	0	0	0	0	0	0	0
ENSG00000216127	AC011407.1	0	0	0	0	0	0	0	0
ENSG00000264303	AC011410.1	0	0	0	0	0	0	0	0
ENSG00000265104	AC011416.1	0	0	0	0	0	0	0	0
ENSG00000223539	AC011431.1	0	0	0	0	0	0	0	0
ENSG00000263840	AC011431.2	0	0	0	0	0	0	0	0
ENSG00000265023	AC011450.1	0	0	0	0	0	0	0	0
ENSG00000265569	AC011453.1	0	0	0	0	0	0	0	0
ENSG00000221504	AC011456.1	0	0	0	0	0	0	0	0
ENSG00000221258	AC011465.1	0	0	0	0	0	0	0	0
ENSG00000221790	AC011467.1	0	0	0	0	0	0	0	0
ENSG00000226104	AC011475.1	0	0	0	0	0	0	0	0
ENSG00000265339	AC011477.1	0	0	0	0	0	0	0	0
ENSG00000223148	AC011478.1	0	0	0	0	0	0	0	0
ENSG00000204850	AC011484.1	0	0.33	0	0	0	0	0	0.24
ENSG00000264413	AC011495.1	0	0	0	0	0	0	0	0
ENSG00000220693	AC011498.1	0.05	0	0	0	0	0	0	0
ENSG00000263995	AC011499.1	0	0	0	0	0	0	0	0
ENSG00000213922	AC011500.1	0	0	0	0	0	0	0	0
ENSG00000268833	AC011513.4	0	0	0	0	0	0	0	0
ENSG00000225370	AC011515.2	0	0	0	0	0	0	0	0
ENSG00000269796	AC011516.1	0	0	0	0	0	0	0	0
ENSG00000268038	AC011516.2	0	0	0	0	0	0	0	0
ENSG00000267204	AC011518.1	0	0	0	0	0	0	0	0
ENSG00000267133	AC011518.2	0	0	0	0	0	0	0	0
ENSG00000267968	AC011523.2	0	0	0	0	0	0	0	0
ENSG00000267528	AC011524.1	0	0	0	0	0	0	0	0
ENSG00000267027	AC011524.2	0	0	0	0	0	0	0	0
ENSG00000267240	AC011524.3	0	0	0	0	0	0	0	0
ENSG00000261400	AC011525.2	0	0	0	0	0	0	0	0
ENSG00000267465	AC011525.4	0	0	0	0	0	0	0	0
ENSG00000267107	AC011526.1	0	0	0	0	0	0	0	0
ENSG00000268434	AC011530.4	0	0	0	0.98	0	0.4	0	0
ENSG00000268423	AC011551.3	0	0.32	0	0	0	0.43	0	0
ENSG00000267020	AC011558.5	24.45	11.86	34.85	2.85	12.26	36.63	0	15.01
ENSG00000263690	AC011591.1	0	0	0	0	0	0	0	0
ENSG00000223436	AC011625.1	0	0	0	0	0	0	0	0
ENSG00000252093	AC011626.1	0	0	0	0	0	0	0	0
ENSG00000259252	AC011648.1	0	0	0	0	0	0	0	0
ENSG00000265219	AC011652.1	0	0	0	0	0	0	0	0
ENSG00000266096	AC011652.2	0	0	0	0	0	0	0	0
ENSG00000216522	AC011718.1	0	0	0	0	0	0	0	0
ENSG00000223579	AC011718.2	0	0	0	0	0	0	0	0
ENSG00000227005	AC011718.3	0	0	0	0	0	0	0	0
ENSG00000204196	AC011737.2	10.86	12.4	11.47	9.75	10.17	10.21	12.42	15.45
ENSG00000252308	AC011738.1	0	0	0	0	0	0	0	0
ENSG00000231638	AC011738.4	0.24	0.05	0	0	0	0	0	0
ENSG00000231655	AC011742.3	0	0	0	0	0	0	0	0
ENSG00000227133	AC011742.5	0	0	0	0	0	0	0	0
ENSG00000231435	AC011747.3	0	0	0	0	0	0	0	0
ENSG00000236008	AC011747.4	0	0.06	0	0	0	0.06	0.02	0
ENSG00000231083	AC011747.6	0	0	0	0	0	0	0	0
ENSG00000235092	AC011747.7	3.02	2.1	1.38	2.35	0.63	1.49	1.48	2.69
ENSG00000212025	AC011748.1	0	0	0	0	0	0	0	0
ENSG00000231204	AC011752.1	0	0	0	0	0	0	0	0
ENSG00000230696	AC011753.5	0	0	0	0	0	0	0	0
ENSG00000230603	AC011753.6	0	0	0	0	0	0	0	0
ENSG00000224879	AC011754.1	0	0	0	0	0	0	0	0
ENSG00000269686	AC011755.1	0	0	0	0	0	0	0	0
ENSG00000234073	AC011816.1	0	0	0	0	0	0	0	0
ENSG00000229233	AC011891.5	0	0	0	0.43	0	0	0	0
ENSG00000226806	AC011893.3	0	0	0	0	0	0	0	0
ENSG00000265629	AC011897.1	0.06	0.14	0.16	0.1	0.03	0.14	0.02	0.14
ENSG00000228505	AC011897.2	0	0	0	0	0	0	0	0
ENSG00000231980	AC011899.10	0	0	0	0	0	0	0	0
ENSG00000233038	AC011899.9	0	0	0	0	0	0	0	0
ENSG00000224612	AC011901.2	0	0	0	0	0	0	0	0
ENSG00000257073	AC011933.1	0	0	0	0	0	0	0	0
ENSG00000228007	AC011933.2	0	0	3.26	0	0	0	2.2	0
ENSG00000265583	AC011994.1	0	0	0	0	0	0	0	0
ENSG00000237720	AC011995.1	0	0	0	0	0	0	0	0
ENSG00000228391	AC011995.3	0	0	0	0	0	0	0	0
ENSG00000222017	AC011997.1	0	0	0	0	0	0	0	0
ENSG00000236664	AC011998.1	0	0	0	0	0	0	0	0
ENSG00000229744	AC011998.2	0	0	0	0	0	0	0	0
ENSG00000227241	AC011998.4	0	0	0	0	0	0	0	0
ENSG00000214070	AC011999.1	0	0	0	0	0	0	0	0
ENSG00000266259	AC012003.1	0	0	0	0	0	0	0	0
ENSG00000172332	AC012005.2	0	0	0	0	0	0	0	0
ENSG00000221232	AC012047.1	0	0	0	0	0	0	0	0
ENSG00000221202	AC012050.1	0	0	0	0	0	0	0	0
ENSG00000227047	AC012065.4	0	0	0	0	0	0	0	0
ENSG00000233416	AC012065.5	0	0	0	0	0	0	0	0
ENSG00000260396	AC012065.7	0	0	0.18	0.18	0	0	0.12	0
ENSG00000213197	AC012066.1	0	0	0	0	0	0	0	0
ENSG00000269464	AC012067.1	0	0	0	0	0	0	0	0
ENSG00000179061	AC012074.1	0	0	0	0	0	0	0	0
ENSG00000235072	AC012074.2	0	0	0	0	0	0	0	0
ENSG00000231722	AC012075.1	0	0	0	0	0	0	0	0
ENSG00000235519	AC012075.2	0	0	0	0	0	0	0	0
ENSG00000218410	AC012078.2	0	0	0	0	0	0	0	0
ENSG00000216123	AC012119.1	0	0	0	0	0	0	0	0
ENSG00000228835	AC012123.1	0	0	0	0	0	0	0	0
ENSG00000234327	AC012146.7	10.72	6.6	8.5	9.27	11.36	7.1	10.06	6.9
ENSG00000222481	AC012150.1	0	0	0	0	0	0	0	0
ENSG00000221257	AC012175.1	0	0	0	0	0	0	0	0
ENSG00000263441	AC012181.1	0	0	0	0	0	0	0	0
ENSG00000233863	AC012215.1	0.56	0.42	0.76	1.15	0.25	1.58	0.82	1.95
ENSG00000221704	AC012305.1	0	0	0	0	0	0	0	0
ENSG00000204399	AC012306.2	0	0	0	0	0	0	0	0
ENSG00000228873	AC012307.2	0	0	0	0	0	0	0	0
ENSG00000226686	AC012309.5	2.35	0.05	0.41	0.71	0.31	0.42	0.68	0
ENSG00000269855	AC012313.1	0	0	0	0	0	0.13	0.3	0
ENSG00000224579	AC012314.19	0	0	0	0	0	0	0	0
ENSG00000223660	AC012314.20	0	0	0	0	0	0	0	0
ENSG00000237017	AC012314.8	0.18	0.08	0.03	0.13	0.15	0.16	0.04	0.19
ENSG00000224310	AC012317.1	0	0	0	0	0	0	0	0
ENSG00000261028	AC012322.1	0	0	0	0	0	0	0	0
[truncated: 55,774 more rows]
